# Supplementary material for: Drug reinforcement impairs cognitive flexibility by inhibiting striatal cholinergic neurons
Source: Nat Commun. 2023 Jun 30;14:3886. doi: 10.1038/s41467-023-39623-x (PMC10313783; doi:10.1038/s41467-023-39623-x)
Supplement: Supplementary file 4 — Source Data [file 41467_2023_39623_MOESM4_ESM.xlsx]

## Sheet: Information
Label: “Source Data.xlsx”
Title: “Drug Reinforcement Impairs Cognitive Flexibility by Inhibiting Striatal Cholinergic Neurons”
Description: “Within the source data file, each sheet corresponds to the data for a specific figure in either the main manuscript or the supplementary information. Additionally, individual raw data corresponding to figure subpanels are provided within.”

## Sheet: Fig. 1
Fig. 1b	Session	Sal	Sal (Error)	Coc	Coc (Error)			H1	H2	H3	S1	S2	S3	S4	S5	S6	S7		Fig. 1e	Session	Sal	Sal (Error)	Coc	Coc (Error)		TreatGroup	1	2	3	4	5	6	7	8	9	10	11		Fig. 1f	Sal		Coc			Fig. 1g	Session	Sal	Sal (Error)	Coc
	1	4826.48	626.401	4628.02	722.343		Cocaine	4088.5	2959.1	2781.81	18956.6	24691.6	22983.1	28352.2	29797.5	27076.9	29856.6			1	4.24759	0.764581	3.38136	0.558584		Coc	1.5561	4.70852	6.44313	10.6968	15.4407	17.992	15.7389	20.3514	15.2786	30.3185	33.4583			Val	Dev	Val	Dev			14	17.4706	2.28948	20.971
	2	4044.61	510.547	4490.81	718.4		Cocaine		7830.12	8223.94	23541.7	22488.4	16578.8	17693.5	19827	21401.6	20703.5			2	4.85002	0.504128	4.58001	0.47598		Coc	7.76923	7.28775	12.8871	16.5753	14.1727	20.1489	21.5309	23.1839	26.1767	29.0528	23.2062			30.55	4.2	16.05	3.2			15	22.9928	2.13833	25.8917
	3	4454.71	537.293	4708.23	716.251		Cocaine	1658.06	3192.62	1895.02	5160.65	13162.8	15014.3	8790.19	9810.02	9824.81	9300.82			3	8.67602	1.01778	8.95724	0.937602		Coc	1.16247	2.12241	5.04222	3.44828	8.88486	9.95935	11.5406	12.3761	13.9149	11.681	12.9613			12.85	3.55	12.15	0.3			16	25.6411	2.04755	26.6286
	4	4509.99	430.739	12437.4	3088.08		Cocaine	4883.3	3927.03	4899.73	4451.11	11581.8	14640.6	11137.1	12909.7	9666.05	7094.67			4	9.88524	1.48505	9.50153	1.10017		Coc	6.75896	5.8121	11.6351	14.7144	23.5988	24.7834	19.5332	20.7564	16.9557	14.2087	19.3919			9.6	1.7	14.15	1.6			17	30.2992	3.35377	28.7068
	5	4666.41	403.284	14920.7	2773.89		Cocaine	6877.02	6259.6	5439.28	21142.6	20473.8	19944.5	19142.4	22136.1	23854.5	11303.1			5	12.646	1.85315	12.7288	0.872755		Coc	6.41221	6.49351	10.8178	14.1449	15.8343	16.1554	15.074	21.575	27.1439	14.6341	27.8839			14.1	3.75	14.35	0.4
	6	4426.45	518.03	15991.4	1891.01		Cocaine	4480.63	2979.53	2807.55	4041.47	7974.81	15991.2	11078.6	14254.5	13210.7	9415.11			6	14.9388	1.85156	15.4212	1.47757		Coc	3.5982	4.23323	5.8525	7.49712	9.14855	10.9858	8.99162	14.1272	16.3586	19.2321	25.4959			8.9	2.55	11	3.35
	7	4685.03	442.764	15835	2314.14		Cocaine	3431.53	3684.97	5390.69	7341.35	3214.85	2958.27	12832.5	11370	11968.2	11249.5			7	13.7846	1.59458	16.3713	1.71461		Coc	3.99724	4.18702	5.25648	6.0303	7.3913	12.4339	9.1276	14.6341	15.7985	15.574	15.193			7.2	1.05	14.4	1.85
	8	4150.93	371.738	16267.3	2607.66		Cocaine	8123.38	2015.91	3577.59	2952.78	6114.68	15392.1	9344.72	4234.89	15474.2	11732.9			8	16.6252	1.79896	17.9643	1.89158		Coc	3.10486	4.24564	9.14286	6.86646	5.47019	6.86167	7.93651	6.32096	8.31504	10.8557	10.4629			3.35	0.9	15.6	1.2
	9	4315.43	489.932	17168.4	2174.06		Cocaine	3481.79	7568.42	7358.49	24348.4	24583.4	20419.7	24144	22066.2	22038.6	20070.6			9	17.2161	1.9736	22.4456	2.38414		Coc	3.86905	4.56	11.007	8.99368	13.8728	15.129	14.5879	16.3014	15.0029	21.9544	19.6424			9.95	0.85	5.85	0.5
	10	4377.71	258.562	14525.2	2476.29		Saline	4845.06	2364.05	5704.1	5570.35	3847.88	3471.32	5352.14	4354.71	4472.04	4249.16			10	18.6124	2.38703	23.1129	2.61506		Sal	2.84553	4.57746	9.09091	7.64553	10.8077	18.6952	21.7955	22.1747	33.2153	32.312	37.2084			5.6	0.35
							Saline	2765.76	4120.48	4206.61	2818.77	4342.06	4823.6	4436.1	3439.27	3619.46	4130.52			11	20.8551	2.47568	24.8372	3.01411		Sal	2.10736	3.43378	4.70658	8.36326	11.2187	17.1824	16.381	15.9959	28.3586	26.9937	22.6693			18.75	4.05
							Saline	5208.43	5399.23	3093.14	2902.23	5918.44	3806.31	4378.06	4278.01	4154.17	5063.29									Sal	3.46651	3.77644	11.1339	10.4307	12.1322	14.5296	15.7512	17.6444	15.5092	20.9857	14.0932
							Saline	7859.62	3825.06	6624.58	4922.41	4404.92	6798.39	6461.2	5096.26	5431.04	4328.23									Sal	5.36859	4.57571	10.9099	11.473	14.0525	15.362	13.7424	19.802	18.3014	23.0769	27.5692
							Saline	1785.4	1563.47	1780.06	2789.97	2058.65	2988.08	3478.88	2236.89	4036.59	3433.52									Sal	6.78871	7.67327	14.3959	13.8089	16.5272	19.2867	19.5414	20.3042	31.2377	26.7688	32.3747
							Saline	3830.21	2488.84	2213.66	3585.21	4138.17	4784.66	3446.21	2957.47	501.575	2666.41									Sal	3.95284	4.62304	7.73067	4.60327	8.25119	7.96753	7.89541	6.12685	10.9642	8.48329	13.6243
							Saline	6801.68	6949.87	4230.28	6112.56	6108.02	6607.5	6828.08	5890.84	4785.84	4760.38									Sal	1.27235	2.44021	4.38528	5.42972	9.7075	6.61443	9.13621	11.097	14.8986	13.3333	13.7115
							Saline	3027.36	4014.03	4448.19	5083.39	4568.08	1727.95	2557.65	3089.69	4385.02	4812.07									Sal	4.1963	4.67925	8.69103	7.7948	13.7044	15.5125	13.6154	17.2962	20.8558	16.3621	18.1613
							Saline	5281.24	5305.85	6156.81	5103.27	4874.92	3454.97	4052.43	5075.3	5723.49	4984.58									Sal	2.54919	6.40714	9.60821	15.6069	16.2112	19.6501	22.7328	21.8041	23.64	29.812	34.7305
							Saline	6860.07	4415.16	6089.68	6211.76	6402.91	5801.73	5859.55	5090.83	6045.02	5348.97									Sal	1.26624	3.61384	8.92003	9.85915	14.6756	19.4111	23.1221	27.3979	27.4751	33.0011	34.2299
[truncated: 18 more columns]

## Sheet: Fig. 2
Fig. 2d	Sal		Coc			Fig. 2e	Sal	Coc		Fig. 2f	Sal	Coc		Fig. 2g	x	Sal	Coc		Fig. 2h	Sal	Coc		Fig. 2i	Sal	Coc		Fig. 2j	Sal	Coc		Fig. 2k	Interval	Sal	Sal (error)	Coc	Coc (error)		cell#	Treatment	50	100	200	300	400		Fig. 2m	Sal	Coc
	x	y	x	y			4.28	2.28			7.71667	6.88667			0	11.8979	-264.282			0.28	0.56			24.1921	18.2376		0	-107.91	-104.248			50	1.0538	0.10424	0.61916	0.07628		C1	Cocaine	0.149093	0.100865	0.243347	0.0890079	0.0644271			2.93447	0.66258
	0	-9.15527	0	-1.46484			3.25	2.15			7.07	2.94667			0.0005	-10.6852	-258.179			0.86	0.54			35.916	23.4939		0.0001	-105.835	-102.173			100	0.92969	0.08324	0.59257	0.07492		C2	Cocaine	1.02659	0.285813	0.257736	0.211211	0.178563			7.39499	0.06392
	0.0005	-12.207	0.0005	-0.12207			1.35	0.47			4.76667	0.45333			0.001	16.1703	-264.893			0.68	0.91			26.1848	19.8167		0.0002	-109.497	-100.586			200	0.7837	0.0721	0.44117	0.0559		C3	Cocaine	0.794801	1.09104	1.1074	0.74295	0.780586			5.85054	2.73817
	0.001	-8.54492	0.001	-0.73242			2.75	0.3			0.33	0.32333			0.0015	-5.19199	-260.01			0.26	6.81			23.3706	26.6717		0.0003	-106.689	-103.638			300	0.76002	0.06984	0.45437	0.06053		C4	Cocaine	0.833225	1.01865	0.552771	0.516264	0.399677			5.84428	0.01163
	0.0015	-11.5967	0.0015	0.73242			4.97	3.63			3.86667	0.90667			0.002	13.1186	-264.282			1.08	5.38			12.2369	26.2962		0.0004	-107.666	-103.638			400	0.66394	0.04332	0.40527	0.05118		C5	Cocaine	0.282122	0.968481	0.420998	0.662161	0.475648			3.29679	5.38651
	0.002	-8.54492	0.002	-1.34277			3.87	1.77			4.26667	0.05			0.0025	-5.80234	-260.01			0.33	3.2			10.0526	21.2879		0.0005	-105.835	-102.783									C6	Cocaine	1.26219	1.06254	0.984922	0.846582	0.866774			3.19589	3.37448
	0.0025	-21.3623	0.0025	1.34277			7	1.67			5.86	5.95			0.003	11.2875	-264.282			0.81667	1.4			21.6763	21.9509		0.0006	-106.567	-103.76									C7	Cocaine	0.773457	0.623748	0.533955	0.558457	0.462209			3.30515	4.71458
	0.003	-9.76563	0.003	-1.2207			3.25	4.75			8.4	0.78333			0.0035	-8.24374	-259.399			0.30833	3.19			14.775	23.8658		0.0007	-106.689	-102.661									C8	Cocaine	0.785542	0.824926	0.430756	0.559476	0.460579			3.33378	6.19347
	0.0035	-50.6592	0.0035	0.61035			3.53	4.03333			0.85	0.2			0.004	7.6254	-265.503			2.00833	1.7			18.1601	23.3682		0.0008	-107.788	-104.126									C9	Cocaine	0.17177	0.193511	0.300064	0.249076	0.162978			5.9648	1.47536
	0.004	-6.10352	0.004	-1.2207			5.72333	2.13			2.51667	1.15			0.0045	-8.24374	-259.399			1.125	2.23			22.5642	9.9569		0.0009	-104.126	-102.417									C10	Cocaine	0.42665	0.320078	0.233853	0.267198	0.201916			5.11838	2.48827
	0.0045	-8.54492	0.0045	1.83105			2.39					0.45			0.005	10.6772	-267.334			2.94167	1.23333			9.013	6.9897		0.001	-107.666	-101.562									C11	Cocaine	0.500584	0.9421	0.264934	0.186211	0.222283			8.68385	2.99218
	0.005	-4.88281	0.005	-0.97656											0.0055	-7.63339	-258.179			3.25	2				12.6693		0.0011	-107.422	-102.539									C12	Cocaine	0.864084	0.69296	0.503828	0.339248	0.496538			4.03694	0.17915
	0.0055	-10.376	0.0055	1.09863											0.006	8.8461	-263.672			0.25	0.41667				15.87		0.0012	-107.422	-102.417									C13	Cocaine	0.567476	0.441759	0.408769	0.451414	0.273022				1.88274
	0.006	-7.93457	0.006	-1.09863											0.0065	-6.41269	-259.399				3.05				15.5732		0.0013	-108.398	-101.685									C14	Cocaine	0.975707	1.05498	0.587038	0.739432	0.51936				1.38247
	0.0065	-10.376	0.0065	1.09863											0.007	10.6772	-263.062				3.68333				7.7142		0.0014	-110.962	-103.027									C15	Cocaine	1.24792	0.906649	0.770783	0.849502	0.805582
	0.007	-7.93457	0.007	-0.36621											0.0075	-8.8541	-256.348				2.63333				15.5732		0.0015	-107.422	-102.051									C16	Cocaine	0.709205	0.132423	0.150448	0.181668	0.231827
	0.0075	-10.376	0.0075	1.2207											0.008	6.40469	-264.282				0.64167				7.7142		0.0016	-107.666	-100.83									C17	Cocaine	0.0865756	0.257631	0.3585	0.191436	0.281197
	0.008	-8.54492	0.008	-0.61035											0.0085	-10.0748	-258.789										0.0017	-107.666	-102.417									C18	Cocaine	0.824458	0.805687	0.634045	0.589501	0.554133
	0.0085	-9.76563	0.0085	0.73242											0.009	4.57364	-265.503										0.0018	-107.788	-101.44									C19	Cocaine	0.0263841	0.0500831	-0.0786566	0.0541355	0.0627011
	0.009	-7.32422	0.009	-1.34277											0.0095	-6.41269	-260.62										0.0019	-106.323	-103.027									C20	Cocaine	0.0864767	0.124502	0.203384	0.104427	0.0880241
	0.0095	-9.76563	0.0095	0.97656											0.01	9.45645	-272.217										0.002	-105.347	-104.858									C21	Cocaine	0.550928	0.555207	0.412835	0.853655	0.772465
	0.01	-7.32422	0.01	-1.09863											0.0105	-14.3473	-262.451										0.0021	-106.934	-103.149									C22	Cocaine	0.86013	0.77753	0.609018	0.995559	0.599752
	0.0105	-9.15527	0.0105	0.48828											0.011	2.13223	-276.489										0.0022	-107.788	-102.661									C23	Cocaine	0.435384	0.397844	0.256254	0.211968	0.360992
	0.011	-7.32422	0.011	-1.2207											0.0115	-6.41269	-271.606										0.0023	-107.91	-105.469									S1	Saline	0.795169	0.645125	0.50849	0.680812	0.762425
	0.0115	-10.376	0.0115	0.12207											0.012	3.96329	-278.931										0.0024	-108.521	-101.685									S2	Saline	0.694493	0.576947	0.812846	0.445149	0.416759
	0.012	-7.93457	0.012	-2.92969											0.0125	-10.6852	-274.658										0.0025	-107.056	-103.027									S3	Saline	0.891432	1.05338	0.710673	0.217153	0.301506
	0.0125	-9.76563	0.0125	-0.24414											0.013	0.91153	-280.762										0.0026	-106.567	-102.051									S4	Saline	1.33593	0.815285	0.823263	0.713865	0.558453
	0.013	-7.32422	0.013	-1.58691											0.0135	-10.6852	-276.489										0.0027	-105.591	-101.318									S5	Saline	0.431968	0.487919	0.477747	0.611897	0.50032
	0.0135	-9.76563	0.0135	0.73242											0.014	0.30118	-278.32										0.0028	-108.154	-104.614									S6	Saline	1.05526	0.708152	0.857811	0.547755	0.647799
	0.014	-7.32422	0.014	-1.09863											0.0145	-6.41269	-270.386										0.0029	-108.032	-103.516									S7	Saline	0.910614	0.897993	0.636925	0.930703	0.580075
	0.0145	-10.376	0.0145	0.48828											0.015	6.40469	-278.32										0.003	-106.934	-105.225									S8	Saline	1.3571	1.40482	1.66292	0.63517	0.90789
	0.015	-6.71387	0.015	-1.70898											0.0155	-3.97128	-274.658										0.0031	-109.741	-103.76									S9	Saline	1.47149	0.703364	0.824803	0.661519	0.667705
	0.0155	-10.9863	0.0155	0.85449											0.016	13.1186	-280.151										0.0032	-104.736	-102.295									S10	Saline	1.59353	1.44905	0.873473	0.692318	0.811279
	0.016	-7.93457	0.016	-0.97656											0.0165	-4.58163	-272.827										0.0033	-108.765	-104.004									S11	Saline	0.747648	1.18299	0.375419	0.321777	0.835743
	0.0165	-10.9863	0.0165	0.24414											0.017	7.01505	-277.1										0.0034	-109.375	-104.248									S12	Saline	0.800362	1.14574	1.13045		0.647657
	0.017	-8.54492	0.017	-1.34277											0.0175	-10.0748	-274.658										0.0035	-108.032	-100.586									S13	Saline	0.831685	0.405102	0.481768		0.382728
	0.0175	-10.376	0.0175	0.12207											0.018	10.0668	-278.931										0.0036	-109.985	-105.835									S14	Saline	0.76407	0.653861	0.529375		0.487691
	0.018	-7.93457	0.018	-1.09863											0.0185	-5.19199	-277.1										0.0037	-107.666	-103.027									S15	Saline	1.13859	0.725025	0.501454	0.928412	0.606637
	0.0185	-10.9863	0.0185	0.73242											0.019	10.6772	-292.969										0.0038	-106.201	-103.027									S16	Saline	0.924073	1.52589	0.916144	1.22116	0.698099
	0.019	-7.93457	0.019	-0.61035											0.0195	-11.9059	-280.762										0.0039	-107.178	-102.173									S17	Saline	1.19862	1.84958	1.17251	1.35981	0.955791
	0.0195	-10.376	0.0195	0.36621											0.02	0.91153	-295.41										0.004	-110.229	-102.295									S18	Saline	2.8186	1.19199	1.18701	1.31934	1.16252
	0.02	-7.93457	0.02	-1.09863											0.0205	-8.24374	-282.593										0.0041	-110.718	-101.807									S19	Saline	1.43033	1.11411	1.2273	0.835039	0.834159
	0.0205	-9.76563	0.0205	1.46484											0.021	8.23575	-291.138										0.0042	-108.032	-104.004									S20	Saline	1.00135	0.899946	0.723445	0.702652	0.737939
	0.021	-8.54492	0.021	-0.36621											0.0215	-7.63339	-287.476										0.0043	-110.107	-102.661									S21	Saline	0.310225		0.176938
	0.0215	-10.9863	0.0215	1.46484											0.022	3.96329	-294.189										0.0044	-107.666	-101.685									S22	Saline	0.785796	0.433334	0.383452	0.705893	0.531186
	0.022	-9.15527	0.022	-0.36621											0.0225	-5.19199	-288.086										0.0045	-108.643	-101.929									S23	Saline	0.949056	0.583661	1.0308	0.909868	0.57229
	0.0225	-10.9863	0.0225	1.2207											0.023	11.2875	-292.969										0.0046	-104.736	-104.98
	0.023	-7.93457	0.023	-1.95312											0.0235	-11.2955	-289.917										0.0047	-108.276	-103.027
	0.0235	-10.376	0.0235	0.85449											0.024	11.2875	-293.579										0.0048	-104.736	-103.882
	0.024	-7.93457	0.024	-1.09863											0.0245	-8.24374	-288.086										0.0049	-107.788	-102.539
	0.0245	-10.9863	0.0245	0.85449											0.025	1.52188	-291.138										0.005	-106.079	-101.074
	0.025	-7.93457	0.025	-0.97656											0.0255	-6.41269	-286.255										0.0051	-105.347	-103.149
	0.0255	-10.9863	0.0255	1.2207											0.026	7.6254	-288.696										0.0052	-110.352	-102.905
	0.026	-6.71387	0.026	-0.97656											0.0265	-4.58163	-282.593										0.0053	-107.056	-99.9756
	0.0265	-9.76563	0.0265	0.12207											0.027	4.57364	-286.865										0.0054	-105.469	-102.783
	0.027	-7.93457	0.027	-1.46484											0.0275	-7.63339	-281.372										0.0055	-105.957	-102.783
	0.0275	-10.376	0.0275	1.09863											0.028	11.2875	-285.645										0.0056	-111.572	-103.027
	0.028	-7.32422	0.028	-1.46484											0.0285	-6.41269	-278.931										0.0057	-106.934	-103.149
	0.0285	-9.76563	0.0285	0.24414											0.029	3.35294	-284.424										0.0058	-108.032	-103.76
	0.029	-7.32422	0.029	-2.19727											0.0295	-0.30917	-278.32										0.0059	-111.206	-102.173
	0.0295	-9.76563	0.0295	0.24414											0.03	8.23575	-285.034										0.006	-105.591	-101.44
	0.03	-7.32422	0.03	-1.46484											0.0305	-9.46445	-278.32										0.0061	-106.445	-102.661
	0.0305	-11.5967	0.0305	0.24414											0.031	13.7289	-284.424										0.0062	-108.032	-104.126
	0.031	-7.93457	0.031	-1.83105											0.0315	-2.75058	-279.541										0.0063	-107.544	-101.685
	0.0315	-10.376	0.0315	0.73242											0.032	13.7289	-285.645										0.0064	-105.347	-101.196
	0.032	-7.32422	0.032	-1.46484											0.0325	-2.75058	-281.982										0.0065	-108.521	-102.417
	0.0325	-10.376	0.0325	0.12207											0.033	10.6772	-283.813										0.0066	-108.398	-102.645
	0.033	-6.71387	0.033	-1.95312											0.0335	0.30118	-279.541										0.0067	-109.375	-102.64
	0.0335	-10.376	0.0335	0.24414											0.034	11.2875	-281.372										0.0068	-107.422	-102.636
	0.034	-6.71387	0.034	-2.56348											0.0345	-0.91953	-278.32										0.0069	-109.619	-102.631
	0.0345	-9.76563	0.0345	0.36621											0.035	12.5082	-278.931										0.007	-109.985	-102.626
	0.035	-7.32422	0.035	-1.09863											0.0355	-2.14023	-275.879										0.0071	-106.689	-102.622
	0.0355	-10.376	0.0355	1.46484											0.036	11.8979	-275.879										0.0072	-109.375	-102.617
	0.036	-7.93457	0.036	-0.97656											0.0365	-5.80234	-272.217										0.0073	-110.107	-102.613
	0.0365	-9.15527	0.0365	0.85449											0.037	10.0668	-274.658										0.0074	-106.323	-102.608
	0.037	-6.71387	0.037	-0.48828											0.0375	1.52188	-267.944										0.0075	-107.544	-102.604
	0.0375	-9.76563	0.0375	1.83105											0.038	8.23575	-271.606										0.0076	-108.521	-102.599
	0.038	-7.93457	0.038	-0.85449											0.0385	-9.46445	-267.944										0.0077	-111.938	-102.594
	0.0385	-10.9863	0.0385	0.85449											0.039	8.8461	-274.658										0.0078	-107.178	-102.59
	0.039	-8.54492	0.039	-1.09863											0.0395	-5.19199	-268.555										0.0079	-110.107	-102.585
	0.0395	-10.376	0.0395	0.61035											0.04	8.23575	-272.827										0.008	-105.957	-102.581
	0.04	-7.93457	0.04	-1.09863											0.0405	-5.19199	-266.113										0.0081	-108.276	-102.576
	0.0405	-9.76563	0.0405	1.46484											0.041	7.6254	-272.827										0.0082	-107.666	-102.572
	0.041	-7.32422	0.041	-0.36621											0.0415	-3.97128	-264.893										0.0083	-106.689	-102.567
	0.0415	-10.376	0.0415	0.73242											0.042	4.57364	-272.217										0.0084	-105.713	-102.562
	0.042	-7.93457	0.042	-0.12207											0.0425	-3.36093	-264.893										0.0085	-107.788	-102.558
	0.0425	-9.15527	0.0425	0.97656											0.043	7.6254	-278.32										0.0086	-107.788	-102.553
	0.043	-7.32422	0.043	-0.97656											0.0435	-3.36093	-267.334										0.0087	-109.009	-102.549
	0.0435	-10.376	0.0435	-0.12207											0.044	6.40469	-285.645										0.0088	-108.887	-102.544
	0.044	-8.54492	0.044	-1.34277											0.0445	-9.46445	-277.1										0.0089	-104.98	-102.54
	0.0445	-10.376	0.0445	0.61035											0.045	8.23575	-283.203										0.009	-109.985	-102.535
	0.045	-7.93457	0.045	-1.34277											0.0455	-4.58163	-278.931										0.0091	-108.032	-102.53
	0.0455	-9.15527	0.0455	-0.24414											0.046	11.2875	-283.203										0.0092	-108.765	-102.526
	0.046	-7.32422	0.046	-3.66211											0.0465	-7.02304	-275.879										0.0093	-107.056	-102.521
	0.0465	-9.15527	0.0465	0.24414											0.047	7.01505	-281.372										0.0094	-109.131	-102.517
	0.047	-7.32422	0.047	-1.58691											0.0475	-10.0748	-276.489										0.0095	-108.398	-102.512
	0.0475	-10.376	0.0475	-0.24414											0.048	3.35294	-280.151										0.0096	-108.276	-102.508
	0.048	-7.32422	0.048	-0.85449											0.0485	-0.30917	-274.658										0.0097	-108.276	-102.503
	0.0485	-10.376	0.0485	0.85449											0.049	5.18399	-280.762										0.0098	-107.544	-102.498
	0.049	-8.54492	0.049	-1.46484											0.0495	-6.41269	-273.438										0.0099	-109.253	-102.494
	0.0495	-11.5967	0.0495	0.24414											0.05	7.6254	-279.541										0.01	-107.544	-102.489
	0.05	-8.54492	0.05	-1.58691											0.0505	-6.41269	-274.048										0.0101	-108.765	-102.485
	0.0505	-9.76563	0.0505	0.12207											0.051	13.1186	-278.32										0.0102	-108.276	-102.48
	0.051	-8.54492	0.051	-0.97656											0.0515	-3.97128	-275.269										0.0103	-108.276	-102.476
	0.0515	-10.376	0.0515	0.97656											0.052	6.40469	-277.71										0.0104	-106.812	-102.471
	0.052	-7.93457	0.052	-0.85449											0.0525	-1.52988	-273.438										0.0105	-105.225	-102.466
	0.0525	-10.376	0.0525	1.34277											0.053	7.6254	-271.606										0.0106	-109.253	-102.462
	0.053	-7.93457	0.053	-0.48828											0.0535	-6.41269	-269.165										0.0107	-107.178	-102.457
	0.0535	-10.376	0.0535	1.34277											0.054	8.8461	-272.827										0.0108	-107.91	-102.051
	0.054	-9.15527	0.054	-1.09863											0.0545	-5.80234	-265.503										0.0109	-106.567	-102.173
	0.0545	-10.376	0.0545	1.95312											0.055	10.6772	-270.386										0.011	-107.91	-103.027
	0.055	-9.15527	0.055	-0.12207											0.0555	-4.58163	-266.724										0.0111	-108.643	-102.051
	0.0555	-11.5967	0.0555	1.09863											0.056	9.45645	-269.775										0.0112	-107.056	-102.295
	0.056	-8.54492	0.056	-0.85449											0.0565	-7.63339	-263.062										0.0113	-105.835	-100.952
	0.0565	-9.76563	0.0565	0.48828											0.057	7.01505	-267.334										0.0114	-106.445	-104.614
	0.057	-8.54492	0.057	-0.85449											0.0575	-9.46445	-263.672										0.0115	-109.009	-102.905
	0.0575	-10.376	0.0575	1.34277											0.058	10.0668	-266.724										0.0116	-110.107	-103.76
	0.058	-7.93457	0.058	-0.36621											0.0585	-5.80234	-262.451										0.0117	-109.985	-105.225
	0.0585	-10.9863	0.0585	1.46484											0.059	7.6254	-266.113										0.0118	-107.3	-101.807
	0.059	-7.93457	0.059	-1.70898											0.0595	-4.58163	-262.451										0.0119	-107.544	-103.516
	0.0595	-10.376	0.0595	1.2207											0.06	3.96329	-267.944										0.012	-106.689	-106.323
	0.06	-7.93457	0.06	-1.34277											0.0605	-8.24374	-263.062										0.0121	-107.056	-104.98
	0.0605	-10.9863	0.0605	0.36621											0.061	9.45645	-270.386										0.0122	-107.3	-101.685
	0.061	-6.71387	0.061	-0.97656											0.0615	-5.80234	-263.062										0.0123	-109.375	-101.318
	0.0615	-9.76563	0.0615	0.48828											0.062	6.40469	-270.386										0.0124	-109.253	-101.318
	0.062	-7.93457	0.062	-1.95312											0.0625	-2.75058	-266.724										0.0125	-107.056	-102.295
	0.0625	-9.15527	0.0625	0											0.063	8.23575	-271.606										0.0126	-108.521	-104.004
	0.063	-7.32422	0.063	-1.58691											0.0635	-7.02304	-267.334										0.0127	-106.567	-103.882
	0.0635	-10.376	0.0635	0.12207											0.064	8.23575	-275.879										0.0128	-105.347	-102.295
	0.064	-7.32422	0.064	-1.2207											0.0645	-10.6852	-266.113										0.0129	-107.788	-100.708
	0.0645	-10.9863	0.0645	-0.12207											0.065	7.6254	-271.606										0.013	-109.741	-103.638
	0.065	-8.54492	0.065	-0.61035											0.0655	-2.75058	-266.724										0.0131	-107.3	-104.98
	0.0655	-9.76563	0.0655	0.97656											0.066	10.0668	-269.165										0.0132	-110.474	-102.417
	0.066	-8.54492	0.066	-0.97656											0.0665	-4.58163	-265.503										0.0133	-106.323	-103.271
	0.0665	-10.9863	0.0665	0.12207											0.067	8.23575	-270.386										0.0134	-108.398	-103.516
	0.067	-8.54492	0.067	-1.46484											0.0675	-6.41269	-264.282										0.0135	-107.422	-103.516
	0.0675	-11.5967	0.0675	0.97656											0.068	9.45645	-269.165										0.0136	-108.154	-104.126
	0.068	-8.54492	0.068	-0.61035											0.0685	0.30118	-265.503										0.0137	-107.544	-103.516
	0.0685	-10.376	0.0685	0.36621											0.069	13.1186	-266.724										0.0138	-110.107	-100.098
	0.069	-7.93457	0.069	-1.09863											0.0695	-3.36093	-263.062										0.0139	-106.689	-101.562
	0.0695	-10.376	0.0695	0.48828											0.07	6.40469	-266.724										0.014	-106.812	-104.37
	0.07	-7.93457	0.07	-0.12207											0.0705	-13.7369	-261.841										0.0141	-110.229	-104.37
	0.0705	-10.376	0.0705	1.34277											0.071	10.0668	-265.503										0.0142	-108.398	-103.882
	0.071	-8.54492	0.071	-0.85449											0.0715	-11.2955	-261.23										0.0143	-108.398	-100.952
	0.0715	-10.9863	0.0715	1.2207											0.072	8.8461	-265.503										0.0144	-107.3	-104.126
	0.072	-8.54492	0.072	-0.73242											0.0725	-2.75058	-260.62										0.0145	-106.689	-105.103
	0.0725	-10.9863	0.0725	1.70898											0.073	11.8979	-267.334										0.0146	-108.398	-104.37
	0.073	-8.54492	0.073	-0.73242											0.0735	-5.80234	-262.451										0.0147	-104.248	-103.638
	0.0735	-10.9863	0.0735	0.73242											0.074	7.6254	-268.555										0.0148	-108.643	-104.492
	0.074	-8.54492	0.074	-0.12207											0.0745	-7.63339	-259.399										0.0149	-107.178	-100.586
	0.0745	-10.376	0.0745	0.85449											0.075	3.96329	-269.165										0.015	-108.521	-103.027
	0.075	-8.54492	0.075	-0.61035											0.0755	-11.2955	-266.113										0.0151	-107.422	-100.83
	0.0755	-10.9863	0.0755	0.61035											0.076	8.23575	-268.555										0.0152	-108.032	-101.562
	0.076	-7.93457	0.076	-0.85449											0.0765	-7.02304	-263.062										0.0153	-107.788	-104.736
	0.0765	-10.376	0.0765	0.85449											0.077	3.35294	-267.944										0.0154	-106.201	-104.492
	0.077	-7.93457	0.077	-1.34277											0.0775	-5.19199	-263.672										0.0155	-107.544	-103.516
	0.0775	-10.9863	0.0775	0.61035											0.078	7.6254	-269.165										0.0156	-108.032	-106.812
	0.078	-8.54492	0.078	-1.2207											0.0785	-2.14023	-264.282										0.0157	-107.544	-104.614
	0.0785	-10.376	0.0785	0.12207											0.079	11.2875	-269.165										0.0158	-110.962	-104.126
	0.079	-7.32422	0.079	-2.19727											0.0795	-4.58163	-266.113										0.0159	-109.497	-101.807
	0.0795	-9.76563	0.0795	0.73242											0.08	13.1186	-271.606										0.016	-110.596	-103.516
	0.08	-7.32422	0.08	-1.95312											0.0805	-7.02304	-263.672										0.0161	-107.788	-103.027
	0.0805	-10.9863	0.0805	0.48828											0.081	6.40469	-270.386										0.0162	-107.422	-100.952
	0.081	-7.93457	0.081	-0.85449											0.0815	-5.19199	-264.282										0.0163	-107.178	-102.539
	0.0815	-9.76563	0.0815	0.48828											0.082	7.6254	-267.334										0.0164	-107.91	-102.417
	0.082	-8.54492	0.082	-1.83105											0.0825	0.30118	-263.672										0.0165	-108.887	-103.149
	0.0825	-10.376	0.0825	0.61035											0.083	10.0668	-266.724										0.0166	-110.474	-103.394
	0.083	-7.32422	0.083	-1.46484											0.0835	-1.52988	-261.841										0.0167	-108.276	-105.469
	0.0835	-11.5967	0.0835	-0.12207											0.084	5.79434	-269.775										0.0168	-114.014	-102.173
	0.084	-7.93457	0.084	-1.34277											0.0845	-5.80234	-266.113										0.0169	-109.741	-103.394
	0.0845	-10.376	0.0845	1.58691											0.085	8.8461	-268.555										0.017	-108.521	-105.713
	0.085	-7.93457	0.085	-0.24414											0.0855	-3.97128	-263.672										0.0171	-110.474	-103.271
	0.0855	-10.376	0.0855	1.95312											0.086	6.40469	-267.944										0.0172	-110.84	-105.835
	0.086	-8.54492	0.086	-1.09863											0.0865	-4.58163	-263.672										0.0173	-110.107	-104.248
	0.0865	-10.376	0.0865	1.34277											0.087	5.18399	-268.555										0.0174	-108.521	-104.736
	0.087	-7.93457	0.087	0.24414											0.0875	-8.24374	-263.672										0.0175	-113.403	-103.394
	0.0875	-10.376	0.0875	2.80762											0.088	5.79434	-266.113										0.0176	-108.398	-104.614
	0.088	-8.54492	0.088	0.12207											0.0885	-1.52988	-262.451										0.0177	-108.643	-105.469
	0.0885	-11.5967	0.0885	1.58691											0.089	7.6254	-266.724										0.0178	-108.276	-101.685
	0.089	-9.76563	0.089	0											0.0895	-10.0748	-262.451										0.0179	-110.84	-103.149
	0.0895	-10.376	0.0895	1.46484											0.09	8.8461	-265.503										0.018	-110.229	-101.929
	0.09	-7.93457	0.09	-1.34277											0.0905	-11.2955	-259.399										0.0181	-109.985	-103.149
	0.0905	-10.9863	0.0905	1.09863											0.091	3.35294	-267.944										0.0182	-110.596	-103.149
	0.091	-8.54492	0.091	-0.48828											0.0915	-10.0748	-262.451										0.0183	-111.816	-107.544
	0.0915	-10.376	0.0915	1.2207											0.092	7.01505	-267.334										0.0184	-109.985	-102.905
	0.092	-7.32422	0.092	-0.48828											0.0925	-7.02304	-263.062										0.0185	-110.84	-103.516
	0.0925	-10.376	0.0925	1.70898											0.093	5.18399	-269.775										0.0186	-110.596	-104.614
	0.093	-7.32422	0.093	-1.09863											0.0935	-10.0748	-261.23										0.0187	-111.572	-104.37
	0.0935	-9.76563	0.0935	0.97656											0.094	5.18399	-266.724										0.0188	-109.619	-104.858
	0.094	-7.32422	0.094	-1.34277											0.0945	-3.36093	-261.23										0.0189	-105.835	-102.295
	0.0945	-9.76563	0.0945	0.12207											0.095	5.18399	-264.893										0.019	-110.718	-103.394
	0.095	-6.71387	0.095	-1.95312											0.0955	-10.0748	-260.62										0.0191	-110.474	-104.004
	0.0955	-9.15527	0.0955	0.85449											0.096	5.79434	-270.386										0.0192	-109.009	-102.295
	0.096	-7.32422	0.096	-1.70898											0.0965	-2.75058	-264.282										0.0193	-110.718	-104.614
	0.0965	-9.76563	0.0965	0											0.097	8.23575	-271.606										0.0194	-110.229	-104.004
	0.097	-7.32422	0.097	-1.46484											0.0975	-10.0748	-266.724										0.0195	-109.619	-104.126
	0.0975	-10.376	0.0975	-0.12207											0.098	7.01505	-269.775										0.0196	-108.521	-101.196
	0.098	-7.93457	0.098	-1.2207											0.0985	-12.5162	-264.282										0.0197	-111.328	-105.469
	0.0985	-10.376	0.0985	0.48828											0.099	10.0668	-270.996										0.0198	-109.253	-103.516
	0.099	-7.93457	0.099	-1.58691											0.0995	-7.02304	-264.282										0.0199	-110.718	-103.638
	0.0995	-10.376	0.0995	0.12207											0.1	11.8979	-269.775										0.02	-108.032	-103.516
	0.1	-7.93457	0.1	-1.46484											0.1005	-0.91953	-267.334										0.0201	-109.863	-104.004
	0.1005	-10.9863	0.1005	0.24414											0.101	7.6254	-269.165										0.0202	-110.596	-102.417
	0.101	-7.32422	0.101	-1.83105											0.1015	-6.41269	-264.282										0.0203	-110.474	-101.44
	0.1015	-10.9863	0.1015	0.73242											0.102	8.8461	-267.944										0.0204	-110.352	-103.882
	0.102	-8.54492	0.102	-1.09863											0.1025	-5.19199	-263.062										0.0205	-110.962	-103.638
	0.1025	-10.9863	0.1025	0.48828											0.103	7.6254	-266.113										0.0206	-109.985	-102.051
	0.103	-8.54492	0.103	-0.36621											0.1035	-3.97128	-262.451										0.0207	-111.572	-103.76
	0.1035	-10.376	0.1035	0.73242											0.104	6.40469	-270.386										0.0208	-110.596	-100.098
	0.104	-7.32422	0.104	-1.34277											0.1045	-10.0748	-263.062										0.0209	-110.596	-100.586
	0.1045	-10.9863	0.1045	1.34277											0.105	9.45645	-266.113										0.021	-109.619	-101.318
	0.105	-9.15527	0.105	-0.61035											0.1055	-0.91953	-260.62										0.0211	-109.741	-103.149
	0.1055	-11.5967	0.1055	1.95312											0.106	10.6772	-265.503										0.0212	-110.596	-99.6094
	0.106	-7.93457	0.106	-1.2207											0.1065	-7.63339	-260.62										0.0213	-109.741	-98.6328
	0.1065	-10.376	0.1065	1.2207											0.107	10.0668	-263.062										0.0214	-111.45	-103.394
	0.107	-8.54492	0.107	-1.46484											0.1075	-8.24374	-258.789										0.0215	-110.352	-103.76
	0.1075	-9.76563	0.1075	0.48828											0.108	6.40469	-266.724										0.0216	-111.084	-104.492
	0.108	-8.54492	0.108	-0.12207											0.1085	0.30118	-260.01										0.0217	-109.863	-99.9756
	0.1085	-9.76563	0.1085	0.85449											0.109	9.45645	-264.893										0.0218	-109.619	-102.905
	0.109	-7.32422	0.109	-0.85449											0.1095	-2.75058	-259.399										0.0219	-112.549	-104.004
	0.1095	-10.376	0.1095	1.34277											0.11	8.8461	-269.165										0.022	-114.502	-102.417
	0.11	-7.93457	0.11	-1.2207											0.1105	-8.8541	-258.179										0.0221	-112.427	-103.149
	0.1105	-9.76563	0.1105	0.73242											0.111	11.8979	-287.476										0.0222	-112.549	-104.98
	0.111	-7.93457	0.111	-1.34277											0.1115	-4.58163	-272.827										0.0223	-113.281	-100.464
	0.1115	-11.5967	0.1115	0.48828											0.112	5.79434	-295.41										0.0224	-111.084	-103.76
	0.112	-7.93457	0.112	-1.83105											0.1125	-0.91953	-288.086										0.0225	-113.037	-101.196
	0.1125	-9.76563	0.1125	-0.24414											0.113	7.6254	-294.8										0.0226	-113.525	-102.905
	0.113	-7.93457	0.113	-1.34277											0.1135	-6.41269	-292.358										0.0227	-113.281	-100.83
	0.1135	-10.376	0.1135	0.36621											0.114	6.40469	-295.41										0.0228	-113.892	-101.44
	0.114	-7.93457	0.114	-1.58691											0.1145	-9.46445	-287.476										0.0229	-112.061	-103.76
	0.1145	-10.376	0.1145	0.24414											0.115	3.96329	-294.189										0.023	-112.183	-101.44
	0.115	-8.54492	0.115	-1.58691											0.1155	0.30118	-290.527										0.0231	-114.38	-102.295
	0.1155	-10.376	0.1155	0.24414											0.116	6.40469	-289.307										0.0232	-111.45	-101.196
	0.116	-7.93457	0.116	-2.19727											0.1165	-2.75058	-285.645										0.0233	-112.061	-104.614
	0.1165	-9.76563	0.1165	-0.12207											0.117	9.45645	-290.527										0.0234	-110.596	-100.83
	0.117	-7.93457	0.117	-1.09863											0.1175	-7.02304	-285.034										0.0235	-109.985	-102.051
	0.1175	-11.5967	0.1175	0											0.118	10.0668	-289.917										0.0236	-115.479	-101.44
	0.118	-8.54492	0.118	-0.85449											0.1185	-5.19199	-283.813										0.0237	-111.938	-105.225
	0.1185	-10.9863	0.1185	1.2207											0.119	8.23575	-285.645										0.0238	-116.577	-105.347
	0.119	-7.93457	0.119	-0.97656											0.1195	-9.46445	-279.541										0.0239	-114.502	-104.004
	0.1195	-9.76563	0.1195	1.46484											0.12	7.6254	-285.645										0.024	-113.281	-102.905
	0.12	-8.54492	0.12	-0.61035											0.1205	-7.63339	-279.541										0.0241	-115.234	-102.783
	0.1205	-10.9863	0.1205	1.46484											0.121	7.01505	-282.593										0.0242	-115.112	-103.027
	0.121	-8.54492	0.121	-0.61035											0.1215	-7.63339	-275.879										0.0243	-113.281	-101.685
	0.1215	-10.9863	0.1215	0.97656											0.122	3.96329	-278.931										0.0244	-113.892	-104.126
	0.122	-8.54492	0.122	-0.48828											0.1225	-3.97128	-272.827										0.0245	-113.159	-101.318
	0.1225	-10.9863	0.1225	0.85449											0.123	5.18399	-280.151										0.0246	-115.967	-103.76
	0.123	-6.71387	0.123	-2.19727											0.1235	-0.91953	-275.879										0.0247	-114.38	-101.44
	0.1235	-10.376	0.1235	1.2207											0.124	10.6772	-280.762										0.0248	-113.647	-99.4873
	0.124	-7.93457	0.124	-0.97656											0.1245	-2.75058	-276.489										0.0249	-115.356	-103.027
	0.1245	-9.76563	0.1245	0.73242											0.125	8.23575	-277.1										0.025	-113.647	-100.22
	0.125	-8.54492	0.125	-0.73242											0.1255	-0.30917	-273.438										0.0251	-113.037	-102.417
	0.1255	-9.76563	0.1255	1.09863											0.126	7.01505	-278.32										0.0252	-113.77	-101.929
	0.126	-7.93457	0.126	-0.97656											0.1265	-3.36093	-271.606										0.0253	-115.356	-104.736
	0.1265	-9.76563	0.1265	1.09863											0.127	9.45645	-279.541										0.0254	-114.746	-104.736
	0.127	-7.93457	0.127	-1.34277											0.1275	-4.58163	-270.386										0.0255	-114.868	-103.516
	0.1275	-10.376	0.1275	0.36621											0.128	7.6254	-278.931										0.0256	-115.356	-103.516
	0.128	-7.32422	0.128	-1.2207											0.1285	-9.46445	-272.827										0.0257	-116.699	-101.929
	0.1285	-10.376	0.1285	0.73242											0.129	10.0668	-276.489										0.0258	-112.427	-103.394
	0.129	-7.32422	0.129	-2.44141											0.1295	-7.63339	-272.217										0.0259	-114.136	-102.539
	0.1295	-9.76563	0.1295	0.48828											0.13	8.23575	-277.1										0.026	-116.943	-101.562
	0.13	-7.32422	0.13	-1.34277											0.1305	-7.63339	-269.775										0.0261	-115.479	-99.6094
	0.1305	-10.376	0.1305	0.24414											0.131	9.45645	-275.269										0.0262	-115.723	-102.661
	0.131	-7.93457	0.131	-1.09863											0.1315	-6.41269	-272.217										0.0263	-116.211	-103.638
	0.1315	-10.376	0.1315	0.48828											0.132	8.8461	-276.489										0.0264	-113.647	-102.295
	0.132	-7.93457	0.132	-1.46484											0.1325	-3.36093	-272.217										0.0265	-113.281	-105.225
	0.1325	-9.76563	0.1325	-0.12207											0.133	11.8979	-277.1										0.0266	-116.943	-104.37
	0.133	-8.54492	0.133	-1.70898											0.1335	-5.80234	-270.386										0.0267	-114.746	-102.295
	0.1335	-10.376	0.1335	0.12207											0.134	5.79434	-275.269										0.0268	-116.089	-102.905
	0.134	-8.54492	0.134	-1.34277											0.1345	-8.24374	-268.555										0.0269	-113.647	-104.126
	0.1345	-10.9863	0.1345	0.61035											0.135	7.6254	-276.489										0.027	-112.671	-103.149
	0.135	-8.54492	0.135	-0.61035											0.1355	-7.02304	-270.386										0.0271	-115.234	-102.783
	0.1355	-10.376	0.1355	0.61035											0.136	5.18399	-277.71										0.0272	-115.601	-102.173
	0.136	-7.93457	0.136	-0.61035											0.1365	-2.75058	-270.996										0.0273	-113.892	-102.173
	0.1365	-9.76563	0.1365	0.85449											0.137	8.23575	-274.048										0.0274	-113.892	-104.98
	0.137	-7.93457	0.137	-0.61035											0.1375	-11.2955	-270.386										0.0275	-113.159	-104.004
	0.1375	-10.376	0.1375	1.58691											0.138	7.01505	-274.658										0.0276	-115.601	-102.051
	0.138	-8.54492	0.138	-1.09863											0.1385	-0.30917	-267.944										0.0277	-116.089	-99.2432
	0.1385	-10.9863	0.1385	0.97656											0.139	10.0668	-271.606										0.0278	-111.45	-104.126
	0.139	-7.93457	0.139	-0.85449											0.1395	-5.19199	-266.724										0.0279	-111.206	-103.882
	0.1395	-9.76563	0.1395	1.2207											0.14	11.2875	-271.606										0.028	-114.014	-101.929
	0.14	-7.93457	0.14	-2.0752											0.1405	-4.58163	-266.113										0.0281	-117.798	-102.051
	0.1405	-9.76563	0.1405	1.2207											0.141	8.23575	-272.827										0.0282	-113.892	-101.196
	0.141	-7.93457	0.141	-0.73242											0.1415	-1.52988	-266.724										0.0283	-115.967	-104.004
	0.1415	-9.76563	0.1415	0.73242											0.142	16.7807	-274.048										0.0284	-112.793	-104.98
	0.142	-7.93457	0.142	-0.24414											0.1425	-2.14023	-269.165										0.0285	-114.38	-105.225
	0.1425	-10.376	0.1425	0.85449											0.143	9.45645	-274.048										0.0286	-113.403	-102.661
	0.143	-6.71387	0.143	-1.34277											0.1435	-13.7369	-269.775										0.0287	-116.699	-101.074
	0.1435	-10.376	0.1435	0.24414											0.144	15.56	-274.658										0.0288	-111.084	-101.318
	0.144	-7.93457	0.144	-0.85449											0.1445	-2.14023	-270.996										0.0289	-114.136	-103.516
	0.1445	-10.9863	0.1445	0.12207											0.145	10.6772	-270.996										0.029	-113.892	-103.882
	0.145	-7.32422	0.145	-1.58691											0.1455	-3.36093	-266.724										0.0291	-112.183	-104.37
	0.1455	-10.376	0.1455	0.12207											0.146	14.9496	-269.775										0.0292	-114.014	-101.318
	0.146	-7.93457	0.146	-2.31934											0.1465	-0.30917	-266.113										0.0293	-114.014	-104.126
	0.1465	-10.376	0.1465	0.97656											0.147	16.1703	-272.827										0.0294	-113.037	-104.492
	0.147	-7.32422	0.147	-1.70898											0.1475	-3.36093	-266.113										0.0295	-114.014	-104.858
	0.1475	-10.376	0.1475	0.12207											0.148	10.6772	-270.386										0.0296	-113.647	-101.929
	0.148	-8.54492	0.148	-1.46484											0.1485	2.74258	-267.334										0.0297	-113.281	-104.492
	0.1485	-10.376	0.1485	0.97656											0.149	11.2875	-272.827										0.0298	-112.183	-99.8535
	0.149	-7.32422	0.149	-1.34277											0.1495	-3.97128	-269.165										0.0299	-115.112	-104.858
	0.1495	-10.376	0.1495	0.97656											0.15	8.23575	-272.217										0.03	-113.525	-101.929
	0.15	-7.93457	0.15	-2.31934											0.1505	-7.02304	-267.944										0.0301	-114.014	-106.445
	0.1505	-10.9863	0.1505	0											0.151	10.6772	-276.489										0.0302	-114.868	-101.929
	0.151	-8.54492	0.151	-0.61035											0.1515	0.91153	-266.113										0.0303	-114.258	-104.492
	0.1515	-10.9863	0.1515	1.46484											0.152	10.0668	-271.606										0.0304	-113.525	-103.027
	0.152	-7.93457	0.152	-0.73242											0.1525	-3.97128	-267.334										0.0305	-115.601	-103.638
	0.1525	-10.9863	0.1525	0.85449											0.153	7.01505	-272.217										0.0306	-113.281	-102.661
	0.153	-9.15527	0.153	-0.36621											0.1535	-5.80234	-267.334										0.0307	-115.356	-102.051
	0.1535	-10.376	0.1535	1.2207											0.154	6.40469	-273.438										0.0308	-113.77	-102.661
	0.154	-7.93457	0.154	-1.09863											0.1545	-2.14023	-265.503										0.0309	-114.746	-103.516
	0.1545	-10.9863	0.1545	1.34277											0.155	6.40469	-268.555										0.031	-117.92	-102.295
	0.155	-9.15527	0.155	-0.24414											0.1555	-4.58163	-263.672										0.0311	-113.281	-102.173
	0.1555	-10.376	0.1555	0.97656											0.156	10.0668	-271.606										0.0312	-113.037	-103.638
	0.156	-7.93457	0.156	-0.85449											0.1565	-5.19199	-264.893										0.0313	-113.403	-101.807
	0.1565	-9.76563	0.1565	0.36621											0.157	8.23575	-270.386										0.0314	-116.943	-101.929
	0.157	-7.93457	0.157	-0.36621											0.1575	-6.41269	-265.503										0.0315	-116.699	-103.394
	0.1575	-10.9863	0.1575	0.73242											0.158	8.23575	-271.606										0.0316	-115.356	-103.638
	0.158	-7.93457	0.158	-0.73242											0.1585	-7.63339	-265.503										0.0317	-114.99	-103.638
	0.1585	-9.76563	0.1585	1.09863											0.159	8.8461	-267.944										0.0318	-113.77	-103.271
	0.159	-7.32422	0.159	-1.95312											0.1595	-3.97128	-263.062										0.0319	-115.356	-102.905
	0.1595	-9.76563	0.1595	0.97656											0.16	5.79434	-270.386										0.032	-115.845	-103.76
	0.16	-7.93457	0.16	-1.34277											0.1605	-7.63339	-264.282										0.0321	-115.723	-102.295
	0.1605	-10.376	0.1605	0.97656											0.161	8.23575	-271.606										0.0322	-114.868	-102.539
	0.161	-7.32422	0.161	-1.09863											0.1615	-3.97128	-265.503										0.0323	-113.037	-103.271
	0.1615	-10.376	0.1615	0.73242											0.162	5.79434	-273.438										0.0324	-116.821	-102.295
	0.162	-7.93457	0.162	-2.31934											0.1625	-6.41269	-266.113										0.0325	-116.821	-103.271
	0.1625	-9.76563	0.1625	0.12207											0.163	10.0668	-272.827										0.0326	-115.479	-105.225
	0.163	-8.54492	0.163	-0.85449											0.1635	-0.30917	-268.555										0.0327	-116.333	-105.225
	0.1635	-9.76563	0.1635	1.46484											0.164	8.23575	-271.606										0.0328	-115.845	-101.196
	0.164	-7.32422	0.164	-1.09863											0.1645	-2.75058	-267.334										0.0329	-114.746	-104.248
	0.1645	-10.376	0.1645	0.12207											0.165	13.1186	-270.386										0.033	-116.455	-103.271
	0.165	-7.93457	0.165	-1.46484											0.1655	-2.75058	-267.334										0.0331	-114.99	-104.004
	0.1655	-10.376	0.1655	0.73242											0.166	11.8979	-272.217										0.0332	-116.699	-102.173
	0.166	-7.93457	0.166	-1.70898											0.1665	-1.52988	-266.724										0.0333	-113.403	-103.638
	0.1665	-10.9863	0.1665	-0.24414											0.167	9.45645	-269.775										0.0334	-115.967	-102.905
	0.167	-8.54492	0.167	-1.58691											0.1675	0.30118	-263.672										0.0335	-114.258	-102.417
	0.1675	-11.5967	0.1675	0.24414											0.168	11.8979	-272.217										0.0336	-112.793	-104.98
	0.168	-8.54492	0.168	-1.2207											0.1685	2.74258	-265.503										0.0337	-115.234	-101.807
	0.1685	-10.9863	0.1685	1.09863											0.169	19.8324	-267.944										0.0338	-114.502	-103.149
	0.169	-8.54492	0.169	-1.58691											0.1695	-3.36093	-263.672										0.0339	-116.577	-100.464
	0.1695	-10.376	0.1695	0.97656											0.17	8.8461	-268.555										0.034	-113.647	-102.905
	0.17	-8.54492	0.17	-0.73242											0.1705	-3.36093	-263.062										0.0341	-117.187	-103.271
	0.1705	-10.9863	0.1705	1.58691											0.171	10.6772	-271.606										0.0342	-116.821	-104.37
	0.171	-8.54492	0.171	-0.61035											0.1715	-1.52988	-263.672										0.0343	-114.502	-101.685
	0.1715	-10.376	0.1715	1.2207											0.172	13.1186	-267.334										0.0344	-115.356	-102.051
	0.172	-9.15527	0.172	-0.12207											0.1725	-3.97128	-259.399										0.0345	-118.286	-100.22
	0.1725	-10.9863	0.1725	1.83105											0.173	10.6772	-265.503										0.0346	-115.601	-104.492
	0.173	-7.93457	0.173	-1.46484											0.1735	-2.75058	-261.841										0.0347	-116.089	-102.539
	0.1735	-10.9863	0.1735	1.58691											0.174	12.5082	-269.165										0.0348	-114.868	-103.149
	0.174	-7.93457	0.174	-0.73242											0.1745	-2.14023	-261.841										0.0349	-116.943	-102.905
	0.1745	-9.76563	0.1745	1.09863											0.175	7.6254	-269.775										0.035	-116.455	-101.807
	0.175	-7.93457	0.175	-0.48828											0.1755	-10.6852	-259.399										0.0351	-111.816	-104.614
	0.1755	-10.376	0.1755	0.97656											0.176	7.01505	-268.555										0.0352	-113.525	-103.149
	0.176	-6.71387	0.176	-0.85449											0.1765	-10.6852	-262.451										0.0353	-116.333	-104.004
	0.1765	-9.15527	0.1765	0.48828											0.177	5.18399	-265.503										0.0354	-117.187	-104.004
	0.177	-6.71387	0.177	-0.97656											0.1775	-3.97128	-260.62										0.0355	-116.089	-103.271
	0.1775	-9.76563	0.1775	0.36621											0.178	4.57364	-267.334										0.0356	-113.281	-101.074
	0.178	-7.93457	0.178	-0.85449											0.1785	-13.7369	-260.62										0.0357	-115.601	-102.417
	0.1785	-9.76563	0.1785	0.24414											0.179	3.35294	-270.996										0.0358	-115.845	-103.394
	0.179	-7.32422	0.179	-2.56348											0.1795	-7.02304	-262.451										0.0359	-111.938	-101.44
	0.1795	-9.76563	0.1795	0.48828											0.18	5.79434	-272.217										0.036	-115.112	-103.271
	0.18	-6.71387	0.18	-1.70898											0.1805	-7.63339	-261.841										0.0361	-112.305	-99.4873
	0.1805	-10.376	0.1805	0.12207											0.181	5.79434	-269.165										0.0362	-114.746	-105.225
	0.181	-8.54492	0.181	-1.58691											0.1815	-5.80234	-264.282										0.0363	-115.356	-103.882
	0.1815	-10.9863	0.1815	0.61035											0.182	5.79434	-268.555										0.0364	-113.892	-99.6094
	0.182	-7.93457	0.182	-1.58691											0.1825	-7.02304	-264.893										0.0365	-114.258	-104.492
	0.1825	-10.376	0.1825	0.36621											0.183	6.40469	-269.775										0.0366	-115.479	-104.004
	0.183	-7.93457	0.183	-1.09863											0.1835	-11.2955	-264.893										0.0367	-114.746	-102.295
	0.1835	-10.376	0.1835	0.61035											0.184	5.79434	-274.048										0.0368	-113.403	-102.905
	0.184	-8.54492	0.184	-1.70898											0.1845	-11.2955	-266.724										0.0369	-115.479	-103.027
	0.1845	-10.9863	0.1845	0.61035											0.185	7.01505	-271.606										0.037	-115.845	-99.4873
	0.185	-9.15527	0.185	-0.97656											0.1855	-8.8541	-264.893										0.0371	-115.479	-101.074
	0.1855	-10.376	0.1855	0.48828											0.186	10.6772	-270.386										0.0372	-115.356	-101.318
	0.186	-7.93457	0.186	-1.46484											0.1865	-5.19199	-266.724										0.0373	-114.99	-101.44
	0.1865	-10.376	0.1865	0											0.187	6.40469	-269.165										0.0374	-115.845	-101.074
	0.187	-8.54492	0.187	-0.36621											0.1875	-4.58163	-264.893										0.0375	-114.258	-102.417
	0.1875	-10.376	0.1875	1.46484											0.188	5.79434	-268.555										0.0376	-115.234	-103.882
	0.188	-7.93457	0.188	-1.70898											0.1885	-8.24374	-264.282										0.0377	-115.845	-100.708
	0.1885	-11.5967	0.1885	1.09863											0.189	0.30118	-269.165										0.0378	-115.356	-104.736
	0.189	-8.54492	0.189	-0.36621											0.1895	-10.0748	-262.451										0.0379	-114.014	-104.736
	0.1895	-10.376	0.1895	1.46484											0.19	0.91153	-267.944										0.038	-113.892	-101.562
	0.19	-8.54492	0.19	-1.58691											0.1905	-10.0748	-264.282										0.0381	-114.014	-103.271
	0.1905	-10.376	0.1905	0.48828											0.191	9.45645	-267.334										0.0382	-116.455	-99.4873
	0.191	-8.54492	0.191	-0.12207											0.1915	-13.1266	-261.23										0.0383	-115.356	-104.248
	0.1915	-10.376	0.1915	0.97656											0.192	11.2875	-267.334										0.0384	-112.793	-104.614
	0.192	-8.54492	0.192	-0.36621											0.1925	-6.41269	-264.282										0.0385	-114.502	-99.2432
	0.1925	-9.76563	0.1925	1.09863											0.193	5.18399	-270.386										0.0386	-114.38	-100.952
	0.193	-7.93457	0.193	-1.34277											0.1935	-10.6852	-264.282										0.0387	-112.793	-102.173
	0.1935	-10.376	0.1935	0.12207											0.194	6.40469	-270.386										0.0388	-113.647	-101.929
	0.194	-7.93457	0.194	-0.36621											0.1945	-11.9059	-264.893										0.0389	-114.502	-102.417
	0.1945	-10.9863	0.1945	0.73242											0.195	4.57364	-267.334										0.039	-115.356	-100.83
	0.195	-7.93457	0.195	-1.2207											0.1955	-4.58163	-264.893										0.0391	-113.037	-101.685
	0.1955	-10.376	0.1955	0.12207											0.196	7.01505	-270.386										0.0392	-116.577	-100.464
	0.196	-7.32422	0.196	-2.44141											0.1965	-5.19199	-266.724										0.0393	-116.577	-104.37
	0.1965	-9.76563	0.1965	0.12207											0.197	7.6254	-270.996										0.0394	-114.258	-100.586
	0.197	-7.93457	0.197	-0.85449											0.1975	-4.58163	-264.893										0.0395	-114.258	-99.7314
	0.1975	-10.376	0.1975	0.48828											0.198	3.96329	-270.386										0.0396	-114.136	-104.736
	0.198	-7.93457	0.198	-1.2207											0.1985	-3.97128	-263.062										0.0397	-116.089	-102.417
	0.1985	-10.9863	0.1985	1.70898											0.199	8.8461	-268.555										0.0398	-113.892	-103.516
	0.199	-8.54492	0.199	-2.44141											0.1995	-0.30917	-264.893										0.0399	-113.525	-103.271
	0.1995	-10.376	0.1995	0.24414											0.2	10.0668	-272.217										0.04	-114.99	-100.83
	0.2	-7.93457	0.2	-1.2207											0.2005	-5.19199	-266.113										0.0401	-110.84	-103.516
	0.2005	-12.207	0.2005	0											0.201	7.6254	-271.606										0.0402	-114.746	-100.464
	0.201	-9.15527	0.201	-1.70898											0.2015	-3.97128	-269.775										0.0403	-111.694	-100.342
	0.2015	-10.9863	0.2015	0.85449											0.202	13.1186	-272.827										0.0404	-113.525	-103.394
	0.202	-8.54492	0.202	-0.97656											0.2025	-7.63339	-266.113										0.0405	-116.821	-102.539
	0.2025	-11.5967	0.2025	0.73242											0.203	9.45645	-266.113										0.0406	-112.793	-103.149
	0.203	-8.54492	0.203	-0.61035											0.2035	-8.8541	-263.672										0.0407	-115.967	-100.464
	0.2035	-10.376	0.2035	2.19727											0.204	8.8461	-267.334										0.0408	-115.479	-102.539
	0.204	-8.54492	0.204	-0.85449											0.2045	-7.02304	-261.841										0.0409	-114.868	-100.952
	0.2045	-10.376	0.2045	1.34277											0.205	14.3393	-266.724										0.041	-114.258	-101.44
	0.205	-8.54492	0.205	-0.73242											0.2055	-6.41269	-260.62										0.0411	-112.915	-103.394
	0.2055	-11.5967	0.2055	0.85449											0.206	10.0668	-267.334										0.0412	-114.502	-100.464
	0.206	-8.54492	0.206	-1.95312											0.2065	-5.80234	-262.451										0.0413	-115.601	-104.126
	0.2065	-10.376	0.2065	0.85449											0.207	5.79434	-264.893										0.0414	-114.136	-99.3652
	0.207	-7.93457	0.207	-0.97656											0.2075	-8.8541	-258.789										0.0415	-113.403	-98.8769
	0.2075	-10.376	0.2075	0.97656											0.208	2.13223	-269.775										0.0416	-115.479	-101.685
	0.208	-8.54492	0.208	-0.24414											0.2085	-7.63339	-263.672										0.0417	-114.014	-101.074
	0.2085	-10.376	0.2085	1.70898											0.209	7.01505	-267.334										0.0418	-111.938	-101.807
	0.209	-7.32422	0.209	-1.34277											0.2095	-4.58163	-263.062										0.0419	-113.647	-101.074
	0.2095	-9.76563	0.2095	1.46484											0.21	10.6772	-268.555										0.042	-113.77	-99.7314
	0.21	-8.54492	0.21	-1.58691											0.2105	-11.9059	-261.841										0.0421	-112.305	-102.905
	0.2105	-9.76563	0.2105	0.12207											0.211	0.30118	-266.724										0.0422	-111.938	-101.196
	0.211	-7.93457	0.211	-0.97656											0.2115	-11.2955	-264.282										0.0423	-115.356	-102.173
	0.2115	-10.376	0.2115	0.24414											0.212	7.01505	-267.944										0.0424	-114.746	-102.783
	0.212	-7.93457	0.212	-2.44141											0.2125	-7.63339	-261.841										0.0425	-115.723	-99.4873
	0.2125	-9.76563	0.2125	0.36621											0.213	6.40469	-270.996										0.0426	-112.061	-102.173
	0.213	-7.32422	0.213	-1.83105											0.2135	-4.58163	-266.724										0.0427	-110.962	-102.539
	0.2135	-9.15527	0.2135	0.36621											0.214	-1.52988	-269.775										0.0428	-116.455	-101.807
	0.214	-6.71387	0.214	-1.70898											0.2145	-5.19199	-264.893										0.0429	-111.572	-103.394
	0.2145	-10.376	0.2145	0.24414											0.215	5.79434	-270.996										0.043	-114.258	-99.9756
	0.215	-7.93457	0.215	-0.97656											0.2155	-9.46445	-266.113										0.0431	-113.159	-101.44
	0.2155	-10.9863	0.2155	1.09863											0.216	11.2875	-270.386										0.0432	-112.793	-101.929
	0.216	-7.93457	0.216	-1.46484											0.2165	-6.41269	-267.334										0.0433	-112.549	-101.196
	0.2165	-10.376	0.2165	0.36621											0.217	11.2875	-269.165										0.0434	-114.868	-98.2666
	0.217	-6.71387	0.217	-1.95312											0.2175	-4.58163	-263.672										0.0435	-112.671	-104.248
	0.2175	-10.9863	0.2175	0.48828											0.218	7.01505	-270.996										0.0436	-114.624	-101.074
	0.218	-9.15527	0.218	-1.34277											0.2185	-3.36093	-266.724										0.0437	-110.84	-101.685
	0.2185	-9.76563	0.2185	0.61035											0.219	11.8979	-267.334										0.0438	-112.305	-102.783
	0.219	-7.32422	0.219	-0.97656											0.2195	-2.75058	-262.451										0.0439	-111.816	-103.76
	0.2195	-10.9863	0.2195	0.61035											0.22	8.8461	-265.503										0.044	-112.427	-99.3652
	0.22	-6.71387	0.22	-0.73242											0.2205	-3.36093	-261.841										0.0441	-114.258	-100.22
	0.2205	-10.376	0.2205	0.97656											0.221	9.45645	-264.893										0.0442	-114.136	-100.83
	0.221	-9.15527	0.221	-0.61035											0.2215	-8.8541	-258.179										0.0443	-114.868	-101.44
	0.2215	-10.9863	0.2215	1.83105											0.222	9.45645	-264.282										0.0444	-112.793	-102.051
	0.222	-8.54492	0.222	-0.36621											0.2225	-1.52988	-258.789										0.0445	-115.112	-103.76
	0.2225	-9.76563	0.2225	1.46484											0.223	7.01505	-264.893										0.0446	-112.183	-102.295
	0.223	-7.32422	0.223	-0.48828											0.2235	-2.75058	-261.841										0.0447	-114.258	-100.708
	0.2235	-10.376	0.2235	0.61035											0.224	11.2875	-267.944										0.0448	-112.793	-102.051
	0.224	-8.54492	0.224	-0.73242											0.2245	0.30118	-262.451										0.0449	-113.403	-99.3652
	0.2245	-9.76563	0.2245	0.85449											0.225	9.45645	-274.048										0.045	-114.746	-102.051
	0.225	-7.32422	0.225	-0.73242											0.2255	1.52188	-266.724										0.0451	-114.746	-100.708
	0.2255	-9.76563	0.2255	0.97656											0.226	13.1186	-275.879										0.0452	-113.037	-98.999
	0.226	-6.71387	0.226	-0.85449											0.2265	-3.97128	-267.944										0.0453	-113.892	-100.22
	0.2265	-9.15527	0.2265	1.2207											0.227	10.0668	-272.217										0.0454	-112.305	-101.318
	0.227	-7.32422	0.227	-1.2207											0.2275	0.91153	-266.724										0.0455	-113.525	-103.027
	0.2275	-10.376	0.2275	0.48828											0.228	10.0668	-271.606										0.0456	-114.38	-100.83
	0.228	-7.93457	0.228	-1.70898											0.2285	-7.02304	-268.555										0.0457	-112.671	-102.783
	0.2285	-10.376	0.2285	1.46484											0.229	10.6772	-270.386										0.0458	-111.45	-102.783
	0.229	-7.32422	0.229	-1.95312											0.2295	0.30118	-266.724										0.0459	-112.305	-100.098
	0.2295	-10.376	0.2295	0.73242											0.23	12.5082	-272.217										0.046	-113.647	-99.2432
	0.23	-7.93457	0.23	-1.34277											0.2305	0.30118	-264.282										0.0461	-114.502	-103.638
	0.2305	-10.376	0.2305	0											0.231	10.0668	-274.048										0.0462	-113.892	-102.783
	0.231	-7.93457	0.231	-1.2207											0.2315	0.30118	-265.503										0.0463	-114.99	-102.173
	0.2315	-10.376	0.2315	0.73242											0.232	15.56	-272.827										0.0464	-113.403	-102.173
	0.232	-8.54492	0.232	-0.97656											0.2325	0.30118	-265.503										0.0465	-114.38	-102.661
	0.2325	-10.9863	0.2325	0.24414											0.233	16.1703	-270.996										0.0466	-114.624	-99.3652
	0.233	-7.93457	0.233	-1.34277											0.2335	-7.63339	-264.282										0.0467	-114.746	-102.905
	0.2335	-11.5967	0.2335	0.12207											0.234	8.8461	-269.775										0.0468	-114.258	-104.736
	0.234	-8.54492	0.234	-1.2207											0.2345	-3.36093	-266.113										0.0469	-114.258	-102.661
	0.2345	-10.376	0.2345	0.97656											0.235	12.5082	-268.555										0.047	-115.723	-100.464
	0.235	-8.54492	0.235	-0.73242											0.2355	-2.75058	-263.672										0.0471	-114.014	-102.661
	0.2355	-10.9863	0.2355	1.58691											0.236	20.4428	-267.334										0.0472	-114.99	-101.074
	0.236	-7.93457	0.236	-0.61035											0.2365	0.91153	-263.062										0.0473	-115.601	-105.591
	0.2365	-10.376	0.2365	0.36621											0.237	8.8461	-267.944										0.0474	-117.676	-101.318
	0.237	-8.54492	0.237	0.12207											0.2375	-3.36093	-263.672										0.0475	-115.234	-103.76
	0.2375	-10.376	0.2375	1.46484											0.238	9.45645	-266.113										0.0476	-116.333	-104.736
	0.238	-8.54492	0.238	-1.58691											0.2385	-1.52988	-261.23										0.0477	-116.333	-103.149
	0.2385	-10.9863	0.2385	0.97656											0.239	10.0668	-266.113										0.0478	-120.85	-103.516
	0.239	-9.15527	0.239	-0.73242											0.2395	-0.30917	-261.841										0.0479	-117.92	-103.76
	0.2395	-10.376	0.2395	0.85449											0.24	16.1703	-267.334										0.048	-117.554	-103.271
	0.24	-7.93457	0.24	-1.09863											0.2405	-4.58163	-263.672										0.0481	-114.99	-103.027
	0.2405	-10.376	0.2405	0.48828											0.241	10.0668	-267.944										0.0482	-116.089	-103.76
	0.241	-8.54492	0.241	-0.97656											0.2415	0.30118	-264.282										0.0483	-115.234	-102.905
	0.2415	-9.76563	0.2415	1.09863											0.242	8.8461	-267.944										0.0484	-114.624	-104.98
	0.242	-8.54492	0.242	-1.58691											0.2425	-1.52988	-263.672										0.0485	-117.676	-102.905
	0.2425	-10.9863	0.2425	1.09863											0.243	17.391	-266.724										0.0486	-115.967	-104.98
	0.243	-7.32422	0.243	-1.34277											0.2435	-4.58163	-260.62										0.0487	-116.455	-105.591
	0.2435	-10.376	0.2435	0.85449											0.244	17.391	-265.503										0.0488	-115.356	-105.347
	0.244	-7.93457	0.244	-1.09863											0.2445	-0.91953	-261.23										0.0489	-114.99	-102.051
	0.2445	-10.376	0.2445	0.48828											0.245	11.8979	-264.893										0.049	-117.432	-107.422
	0.245	-7.93457	0.245	-1.70898											0.2455	-6.41269	-260.62										0.0491	-117.31	-106.079
	0.2455	-10.376	0.2455	0.48828											0.246	11.2875	-267.944										0.0492	-115.723	-103.882
	0.246	-7.93457	0.246	-2.56348											0.2465	-2.75058	-259.399										0.0493	-115.723	-104.492
	0.2465	-9.76563	0.2465	0.12207											0.247	10.6772	-266.724										0.0494	-119.019	-104.248
	0.247	-7.93457	0.247	-1.58691											0.2475	-1.52988	-258.789										0.0495	-114.624	-104.004
	0.2475	-10.376	0.2475	-0.12207											0.248	12.5082	-267.944										0.0496	-118.286	-103.271
	0.248	-7.32422	0.248	-1.58691											0.2485	-5.19199	-265.503										0.0497	-112.427	-104.614
	0.2485	-10.9863	0.2485	0.48828											0.249	11.8979	-269.775										0.0498	-118.286	-105.347
	0.249	-7.93457	0.249	-1.46484											0.2495	-3.97128	-263.672										0.0499	-115.723	-104.37
	0.2495	-10.376	0.2495	0.24414											0.25	12.5082	-269.165										0.05	-116.943	-104.736
	0.25	-8.54492	0.25	-1.58691											0.2505	-0.91953	-264.282										0.0501	-117.432	-103.882
	0.2505	-12.207	0.2505	-0.24414											0.251	10.6772	-269.165										0.0502	-114.746	-105.469
	0.251	-7.93457	0.251	-2.0752											0.2515	-8.8541	-265.503										0.0503	-117.92	-105.835
	0.2515	-10.376	0.2515	0.97656											0.252	14.9496	-269.775										0.0504	-113.77	-104.004
	0.252	-8.54492	0.252	-0.36621											0.2525	0.91153	-261.841										0.0505	-115.845	-105.103
	0.2525	-10.376	0.2525	0.48828											0.253	14.3393	-267.334										0.0506	-114.624	-103.149
	0.253	-8.54492	0.253	-0.97656											0.2535	-3.36093	-260.01										0.0507	-115.723	-102.783
	0.2535	-10.9863	0.2535	0.73242											0.254	10.0668	-266.724										0.0508	-117.676	-102.661
	0.254	-9.15527	0.254	-0.85449											0.2545	-2.75058	-261.23										0.0509	-115.112	-102.539
	0.2545	-10.9863	0.2545	2.44141											0.255	14.9496	-267.334										0.051	-116.699	-102.051
	0.255	-9.15527	0.255	-0.12207											0.2555	-2.75058	-259.399										0.0511	-116.455	-103.882
	0.2555	-10.9863	0.2555	1.2207											0.256	11.2875	-266.113										0.0512	-117.676	-102.295
	0.256	-8.54492	0.256	-1.46484											0.2565	0.91153	-259.399										0.0513	-117.187	-103.027
	0.2565	-11.5967	0.2565	0.61035											0.257	19.2221	-265.503										0.0514	-117.065	-105.957
	0.257	-9.15527	0.257	-0.73242											0.2575	-2.14023	-258.789										0.0515	-116.577	-103.516
	0.2575	-10.9863	0.2575	0.97656											0.258	14.9496	-261.23										0.0516	-113.647	-103.76
	0.258	-8.54492	0.258	-0.73242											0.2585	-7.02304	-258.179										0.0517	-114.868	-102.783
	0.2585	-10.376	0.2585	1.46484											0.259	8.8461	-261.23										0.0518	-114.624	-103.638
	0.259	-7.93457	0.259	-2.19727											0.2595	3.35294	-256.958										0.0519	-115.356	-103.271
	0.2595	-10.376	0.2595	0.97656											0.26	11.2875	-265.503										0.052	-114.014	-104.004
	0.26	-7.93457	0.26	-1.2207											0.2605	-0.30917	-260.62										0.0521	-112.671	-101.44
	0.2605	-9.76563	0.2605	0.48828											0.261	8.8461	-264.893										0.0522	-118.042	-104.248
	0.261	-8.54492	0.261	-1.2207											0.2615	2.13223	-262.451										0.0523	-115.723	-103.271
	0.2615	-10.9863	0.2615	0.12207											0.262	10.6772	-266.724										0.0524	-117.676	-101.929
	0.262	-8.54492	0.262	-2.19727											0.2625	-0.30917	-263.062										0.0525	-115.967	-104.98
	0.2625	-9.76563	0.2625	-0.36621											0.263	14.3393	-266.724										0.0526	-114.258	-105.591
	0.263	-8.54492	0.263	-1.83105											0.2635	-5.19199	-263.062										0.0527	-114.746	-100.586
	0.2635	-9.76563	0.2635	0.73242											0.264	6.40469	-264.282										0.0528	-118.896	-106.323
	0.264	-7.32422	0.264	-1.58691											0.2645	-2.75058	-260.01										0.0529	-117.92	-105.469
	0.2645	-11.5967	0.2645	0.36621											0.265	8.8461	-265.503										0.053	-116.699	-105.103
	0.265	-8.54492	0.265	-1.2207											0.2655	-0.91953	-263.062										0.0531	-113.647	-103.76
	0.2655	-10.376	0.2655	0.24414											0.266	14.9496	-266.724										0.0532	-116.455	-106.567
	0.266	-7.93457	0.266	-1.70898											0.2665	-7.63339	-262.451										0.0533	-118.53	-104.37
	0.2665	-10.9863	0.2665	0.12207											0.267	8.8461	-266.724										0.0534	-114.868	-101.196
	0.267	-7.93457	0.267	-1.70898											0.2675	-6.41269	-264.282										0.0535	-116.577	-104.126
	0.2675	-10.9863	0.2675	0.36621											0.268	10.6772	-267.944										0.0536	-115.845	-103.516
	0.268	-9.15527	0.268	-1.09863											0.2685	-0.91953	-263.062										0.0537	-116.211	-104.614
	0.2685	-10.9863	0.2685	0.97656											0.269	13.1186	-267.944										0.0538	-116.699	-103.516
	0.269	-8.54492	0.269	-0.73242											0.2695	1.52188	-262.451										0.0539	-116.699	-102.539
	0.2695	-10.376	0.2695	1.09863											0.27	10.0668	-269.165										0.054	-117.187	-103.76
	0.27	-9.15527	0.27	-0.24414											0.2705	-1.52988	-261.841										0.0541	-115.479	-104.492
	0.2705	-10.9863	0.2705	0.48828											0.271	8.8461	-265.503										0.0542	-114.38	-101.318
	0.271	-8.54492	0.271	-0.85449											0.2715	0.30118	-260.01										0.0543	-115.967	-103.149
	0.2715	-10.9863	0.2715	1.95312											0.272	10.6772	-266.113										0.0544	-114.868	-107.056
	0.272	-9.15527	0.272	-0.36621											0.2725	-3.36093	-261.841										0.0545	-116.333	-101.562
	0.2725	-10.376	0.2725	0.61035											0.273	8.23575	-266.724										0.0546	-114.746	-105.469
	0.273	-7.32422	0.273	-1.09863											0.2735	0.91153	-260.62										0.0547	-119.873	-103.516
	0.2735	-9.76563	0.2735	1.09863											0.274	14.9496	-264.893										0.0548	-115.723	-103.271
	0.274	-7.93457	0.274	-0.48828											0.2745	-3.97128	-258.789										0.0549	-114.136	-105.469
	0.2745	-10.9863	0.2745	1.34277											0.275	8.23575	-264.282										0.055	-114.868	-104.736
	0.275	-7.93457	0.275	-0.24414											0.2755	-5.19199	-260.01										0.0551	-117.676	-102.905
	0.2755	-10.376	0.2755	1.2207											0.276	10.0668	-264.282										0.0552	-114.136	-102.417
	0.276	-7.32422	0.276	-0.97656											0.2765	-5.19199	-260.62										0.0553	-116.333	-102.661
	0.2765	-10.376	0.2765	0.12207											0.277	10.0668	-264.893										0.0554	-114.136	-104.614
	0.277	-7.32422	0.277	-1.09863											0.2775	-2.14023	-260.62										0.0555	-115.356	-104.858
	0.2775	-10.376	0.2775	0.48828											0.278	12.5082	-265.503										0.0556	-113.037	-104.126
	0.278	-7.93457	0.278	-1.34277											0.2785	-0.30917	-260.62										0.0557	-114.136	-103.149
	0.2785	-10.376	0.2785	-0.24414											0.279	11.8979	-267.944										0.0558	-116.089	-103.516
	0.279	-7.93457	0.279	-2.68555											0.2795	0.30118	-260.01										0.0559	-114.136	-103.516
	0.2795	-9.76563	0.2795	-0.12207											0.28	18.6117	-265.503										0.056	-114.38	-106.689
	0.28	-7.32422	0.28	-1.2207											0.2805	-0.91953	-257.568										0.0561	-115.723	-104.248
	0.2805	-10.376	0.2805	0.24414											0.281	10.6772	-263.672										0.0562	-113.647	-105.347
	0.281	-7.93457	0.281	-1.2207											0.2815	2.74258	-258.789										0.0563	-114.868	-104.614
	0.2815	-10.376	0.2815	0.12207											0.282	11.8979	-266.724										0.0564	-116.089	-102.417
	0.282	-9.15527	0.282	-1.46484											0.2825	-1.52988	-259.399										0.0565	-114.258	-106.689
	0.2825	-9.76563	0.2825	1.09863											0.283	14.9496	-266.113										0.0566	-112.183	-106.323
	0.283	-7.93457	0.283	-1.83105											0.2835	-4.58163	-258.789										0.0567	-115.234	-104.492
	0.2835	-10.9863	0.2835	0.12207											0.284	11.2875	-270.386										0.0568	-114.258	-104.492
	0.284	-9.15527	0.284	-1.2207											0.2845	-6.41269	-263.672										0.0569	-115.112	-106.079
	0.2845	-10.9863	0.2845	1.09863											0.285	14.3393	-267.944										0.057	-114.136	-103.882
	0.285	-8.54492	0.285	-0.97656											0.2855	-1.52988	-260.62										0.0571	-115.601	-104.614
	0.2855	-10.9863	0.2855	0.36621											0.286	14.9496	-266.113										0.0572	-115.356	-103.76
	0.286	-8.54492	0.286	-1.58691											0.2865	2.74258	-261.841										0.0573	-116.821	-100.464
	0.2865	-10.9863	0.2865	0.36621											0.287	10.6772	-269.775										0.0574	-116.455	-103.638
	0.287	-9.15527	0.287	-0.48828											0.2875	-6.41269	-261.841										0.0575	-113.892	-104.492
	0.2875	-11.5967	0.2875	1.95312											0.288	11.2875	-264.282										0.0576	-114.136	-105.713
	0.288	-8.54492	0.288	-0.85449											0.2885	-8.8541	-260.62										0.0577	-116.699	-104.736
	0.2885	-11.5967	0.2885	1.09863											0.289	10.0668	-263.062										0.0578	-115.356	-103.882
	0.289	-9.15527	0.289	-0.48828											0.2895	-5.19199	-256.348										0.0579	-115.112	-104.736
	0.2895	-10.9863	0.2895	1.09863											0.29	5.79434	-264.893										0.058	-111.572	-101.685
	0.29	-7.93457	0.29	-1.46484											0.2905	-5.80234	-261.23										0.0581	-113.403	-104.248
	0.2905	-9.76563	0.2905	1.46484											0.291	9.45645	-264.282										0.0582	-112.915	-102.051
	0.291	-9.15527	0.291	-0.73242											0.2915	-6.41269	-260.62										0.0583	-114.136	-104.614
	0.2915	-9.76563	0.2915	0.85449											0.292	7.6254	-265.503										0.0584	-111.572	-101.074
	0.292	-8.54492	0.292	-0.97656											0.2925	-0.91953	-260.62										0.0585	-115.356	-104.126
	0.2925	-10.376	0.2925	0.97656											0.293	10.6772	-266.724										0.0586	-114.624	-103.027
	0.293	-7.32422	0.293	-1.09863											0.2935	-3.36093	-261.23										0.0587	-115.112	-100.586
	0.2935	-10.376	0.2935	1.09863											0.294	8.23575	-264.893										0.0588	-114.868	-102.661
	0.294	-7.93457	0.294	-0.97656											0.2945	-0.91953	-258.789										0.0589	-113.281	-99.8535
	0.2945	-10.9863	0.2945	0.12207											0.295	9.45645	-264.282										0.059	-116.333	-103.394
	0.295	-8.54492	0.295	-2.31934											0.2955	-2.14023	-260.01										0.0591	-112.427	-100.708
	0.2955	-9.76563	0.2955	0.36621											0.296	11.2875	-269.165										0.0592	-115.234	-103.149
	0.296	-7.32422	0.296	-2.80762											0.2965	-0.30917	-260.62										0.0593	-116.211	-102.173
	0.2965	-9.76563	0.2965	0.24414											0.297	8.8461	-267.944										0.0594	-115.723	-105.713
	0.297	-7.93457	0.297	-0.97656											0.2975	-4.58163	-259.399										0.0595	-113.037	-102.051
	0.2975	-10.9863	0.2975	0.48828											0.298	14.3393	-267.944										0.0596	-114.99	-101.807
	0.298	-7.93457	0.298	-1.09863											0.2985	-8.24374	-263.672										0.0597	-114.136	-103.394
	0.2985	-10.376	0.2985	0.61035											0.299	14.3393	-269.775										0.0598	-114.624	-104.736
	0.299	-8.54492	0.299	-1.46484											0.2995	0.91153	-264.282										0.0599	-113.892	-102.295
	0.2995	-10.9863	0.2995	0.85449											0.3	11.2875	-270.386										0.06	-114.502	-103.76
	0.3	-8.54492	0.3	-1.70898											0.3005	-2.75058	-264.282										0.0601	-117.065	-102.417
	0.3005	-11.5967	0.3005	0											0.301	7.6254	-267.944										0.0602	-113.892	-103.882
	0.301	-8.54492	0.301	-18.7988											0.3015	-7.02304	-263.062										0.0603	-114.99	-105.225
	0.3015	-11.5967	0.3015	-1.46484											0.302	8.8461	-266.724										0.0604	-114.014	-103.76
	0.302	-9.15527	0.302	0											0.3025	-0.30917	-263.672										0.0605	-114.99	-102.539
	0.3025	-10.376	0.3025	5.00488											0.303	11.2875	-265.503										0.0606	-112.915	-103.76
	0.303	-7.32422	0.303	1.83105											0.3035	-1.52988	-261.23										0.0607	-111.938	-104.004
	0.3035	-10.9863	0.3035	3.41797											0.304	8.8461	-266.113										0.0608	-115.601	-104.736
	0.304	-8.54492	0.304	1.2207											0.3045	-3.36093	-262.451										0.0609	-113.403	-105.225
	0.3045	-10.9863	0.3045	3.2959											0.305	6.40469	-265.503										0.061	-117.798	-101.807
	0.305	-9.15527	0.305	-0.24414											0.3055	-1.52988	-260.62										0.0611	-113.892	-101.685
	0.3055	-10.9863	0.3055	1.70898											0.306	7.01505	-264.893										0.0612	-113.77	-102.661
	0.306	-8.54492	0.306	-0.85449											0.3065	-5.19199	-259.399										0.0613	-116.089	-103.271
	0.3065	-10.9863	0.3065	1.34277											0.307	3.96329	-260.62										0.0614	-113.525	-103.76
	0.307	-9.15527	0.307	-0.48828											0.3075	-8.8541	-256.958										0.0615	-112.183	-103.027
	0.3075	-10.9863	0.3075	1.58691											0.308	5.18399	-263.062										0.0616	-114.136	-102.417
	0.308	-8.54492	0.308	0											0.3085	1.52188	-258.179										0.0617	-114.868	-101.562
	0.3085	-10.9863	0.3085	1.58691											0.309	11.2875	-260.01										0.0618	-114.014	-102.661
	0.309	-7.93457	0.309	-1.34277											0.3095	-0.30917	-256.958										0.0619	-114.258	-103.76
	0.3095	-9.76563	0.3095	1.09863											0.31	9.45645	-263.062										0.062	-112.305	-104.248
	0.31	-7.32422	0.31	-1.46484											0.3105	-3.97128	-260.01										0.0621	-113.037	-103.882
	0.3105	-10.376	0.3105	0.97656											0.311	13.1186	-261.841										0.0622	-115.112	-105.225
	0.311	-8.54492	0.311	-1.09863											0.3115	-0.91953	-258.179										0.0623	-112.183	-103.516
	0.3115	-10.376	0.3115	-0.12207											0.312	12.5082	-263.062										0.0624	-114.38	-102.905
	0.312	-8.54492	0.312	-1.95312											0.3125	-0.30917	-259.399										0.0625	-114.502	-102.295
	0.3125	-10.9863	0.3125	-0.24414											0.313	14.9496	-266.724										0.0626	-113.159	-101.318
	0.313	-7.93457	0.313	-0.85449											0.3135	-0.30917	-261.841										0.0627	-114.868	-105.225
	0.3135	-9.76563	0.3135	0.12207											0.314	11.8979	-264.282										0.0628	-114.868	-104.736
	0.314	-7.93457	0.314	-0.48828											0.3145	-2.14023	-260.62										0.0629	-113.037	-104.248
	0.3145	-11.5967	0.3145	0.48828											0.315	10.0668	-268.555										0.063	-112.305	-104.248
	0.315	-9.76563	0.315	-1.58691											0.3155	-2.14023	-260.62										0.0631	-114.99	-104.126
	0.3155	-10.376	0.3155	0.61035											0.316	13.1186	-265.503										0.0632	-112.915	-105.103
	0.316	-8.54492	0.316	-1.58691											0.3165	2.13223	-260.01										0.0633	-114.502	-104.492
	0.3165	-10.9863	0.3165	0.48828											0.317	13.1186	-266.724										0.0634	-113.77	-103.271
	0.317	-8.54492	0.317	-2.19727											0.3175	-1.52988	-262.451										0.0635	-112.549	-104.98
	0.3175	-11.5967	0.3175	0.12207											0.318	6.40469	-267.944										0.0636	-112.671	-103.638
	0.318	-8.54492	0.318	-0.73242											0.3185	0.30118	-263.062										0.0637	-111.816	-102.417
	0.3185	-10.9863	0.3185	0.48828											0.319	14.3393	-264.893										0.0638	-114.136	-102.905
	0.319	-9.76563	0.319	-0.85449											0.3195	-0.30917	-262.451										0.0639	-112.427	-103.882
	0.3195	-11.5967	0.3195	0.48828											0.32	9.45645	-276.489										0.064	-112.305	-105.347
	0.32	-7.93457	0.32	-1.2207											0.3205	-3.97128	-266.724										0.0641	-112.427	-102.783
	0.3205	-10.376	0.3205	0.73242											0.321	13.1186	-278.931										0.0642	-114.136	-104.004
	0.321	-9.76563	0.321	-1.09863											0.3215	-8.8541	-272.827										0.0643	-115.601	-104.492
	0.3215	-10.9863	0.3215	2.56348											0.322	0.30118	-281.982										0.0644	-114.746	-103.149
	0.322	-9.15527	0.322	-0.85449											0.3225	-23.5025	-272.827										0.0645	-112.549	-103.027
	0.3225	-11.5967	0.3225	1.2207											0.323	-5.19199	-280.762										0.0646	-113.159	-102.783
	0.323	-8.54492	0.323	-1.09863											0.3235	-20.4508	-274.658										0.0647	-115.356	-102.783
	0.3235	-10.9863	0.3235	1.34277											0.324	-9.46445	-277.71										0.0648	-112.671	-105.591
	0.324	-8.54492	0.324	-0.12207											0.3245	-21.0611	-273.438										0.0649	-114.136	-103.149
	0.3245	-10.376	0.3245	0.85449											0.325	-9.46445	-278.32										0.065	-112.915	-102.539
	0.325	-8.54492	0.325	-0.73242											0.3255	-17.399	-273.438										0.0651	-114.258	-104.98
	0.3255	-10.376	0.3255	1.09863											0.326	-4.58163	-276.489										0.0652	-112.549	-102.783
	0.326	-8.54492	0.326	-1.70898											0.3265	-19.2301	-274.658										0.0653	-114.136	-102.783
	0.3265	-10.376	0.3265	0.24414											0.327	-0.91953	-276.489										0.0654	-113.159	-103.394
	0.327	-7.93457	0.327	-1.2207											0.3275	-18.6197	-273.438										0.0655	-113.892	-102.661
	0.3275	-10.376	0.3275	0.24414											0.328	-3.97128	-275.269										0.0656	-113.647	-103.149
	0.328	-8.54492	0.328	-1.70898											0.3285	-19.8404	-267.334										0.0657	-113.281	-102.661
	0.3285	-11.5967	0.3285	-0.12207											0.329	-0.91953	-274.658										0.0658	-114.014	-104.98
	0.329	-6.71387	0.329	-2.31934											0.3295	-15.568	-269.165										0.0659	-112.061	-101.44
	0.3295	-10.376	0.3295	0.48828											0.33	-2.75058	-275.269										0.066	-114.014	-103.638
	0.33	-7.93457	0.33	-1.2207											0.3305	-18.6197	-266.724										0.0661	-114.136	-102.905
	0.3305	-10.9863	0.3305	0.73242											0.331	0.91153	-274.048										0.0662	-114.014	-102.539
	0.331	-8.54492	0.331	-1.2207											0.3315	-13.7369	-268.555										0.0663	-112.549	-100.83
	0.3315	-10.9863	0.3315	0.61035											0.332	-3.97128	-273.438										0.0664	-110.474	-103.638
	0.332	-7.93457	0.332	-1.95312											0.3325	-8.8541	-267.944										0.0665	-113.403	-103.271
	0.3325	-10.9863	0.3325	0.12207											0.333	3.96329	-272.827										0.0666	-112.915	-102.051
	0.333	-7.93457	0.333	-1.34277											0.3335	-7.02304	-267.944										0.0667	-112.793	-100.708
	0.3335	-10.9863	0.3335	0.85449											0.334	0.91153	-273.438										0.0668	-113.037	-103.271
	0.334	-9.15527	0.334	-1.95312											0.3345	-13.1266	-269.775										0.0669	-114.136	-101.685
	0.3345	-10.376	0.3345	0.48828											0.335	5.18399	-272.827										0.067	-112.671	-99.2432
	0.335	-7.93457	0.335	-1.2207											0.3355	-10.6852	-267.944										0.0671	-111.816	-102.295
	0.3355	-11.5967	0.3355	0.73242											0.336	6.40469	-273.438										0.0672	-113.281	-102.417
	0.336	-8.54492	0.336	-1.46484											0.3365	-5.19199	-265.503										0.0673	-111.816	-101.196
	0.3365	-10.9863	0.3365	0.73242											0.337	5.79434	-269.165										0.0674	-113.403	-101.685
	0.337	-9.15527	0.337	-0.36621											0.3375	-10.0748	-263.672										0.0675	-113.892	-98.999
	0.3375	-10.376	0.3375	1.70898											0.338	5.18399	-264.893										0.0676	-113.892	-103.271
	0.338	-8.54492	0.338	-1.2207											0.3385	-9.46445	-257.568										0.0677	-112.671	-104.736
	0.3385	-12.207	0.3385	1.09863											0.339	5.18399	-262.451										0.0678	-112.061	-101.074
	0.339	-9.15527	0.339	-1.09863											0.3395	-5.19199	-258.179										0.0679	-111.816	-102.661
	0.3395	-10.376	0.3395	0.73242											0.34	11.2875	-261.23										0.068	-114.38	-103.149
	0.34	-8.54492	0.34	-1.2207											0.3405	-5.19199	-258.179										0.0681	-116.943	-104.614
	0.3405	-10.376	0.3405	1.70898											0.341	6.40469	-266.724										0.0682	-113.037	-102.539
	0.341	-8.54492	0.341	-0.12207											0.3415	-7.02304	-260.01										0.0683	-112.305	-102.661
	0.3415	-10.376	0.3415	1.34277											0.342	7.6254	-267.944										0.0684	-114.38	-106.934
	0.342	-7.93457	0.342	-0.48828											0.3425	-3.97128	-261.841										0.0685	-115.723	-102.051
	0.3425	-10.376	0.3425	0.85449											0.343	0.91153	-267.944										0.0686	-113.281	-104.736
	0.343	-7.32422	0.343	-1.09863											0.3435	-8.24374	-263.062										0.0687	-112.061	-105.347
	0.3435	-9.76563	0.3435	0.12207											0.344	1.52188	-269.775										0.0688	-115.234	-102.539
	0.344	-7.93457	0.344	-1.34277											0.3445	-7.02304	-264.893										0.0689	-110.596	-103.882
	0.3445	-9.76563	0.3445	0.36621											0.345	5.79434	-266.724										0.069	-112.915	-101.074
	0.345	-8.54492	0.345	-2.0752											0.3455	-9.46445	-262.451										0.0691	-111.084	-103.516
	0.3455	-10.376	0.3455	0											0.346	6.40469	-267.334										0.0692	-113.892	-104.492
	0.346	-8.54492	0.346	-1.83105											0.3465	-0.91953	-260.01										0.0693	-110.107	-100.342
	0.3465	-10.376	0.3465	0.85449											0.347	11.8979	-268.555										0.0694	-112.183	-101.562
	0.347	-8.54492	0.347	-1.09863											0.3475	0.91153	-263.062										0.0695	-109.131	-102.051
	0.3475	-11.5967	0.3475	0.48828											0.348	11.2875	-269.775										0.0696	-112.061	-102.051
	0.348	-8.54492	0.348	-0.85449											0.3485	0.91153	-263.062										0.0697	-112.793	-104.858
	0.3485	-10.9863	0.3485	0.12207											0.349	17.391	-268.555										0.0698	-109.619	-102.051
	0.349	-8.54492	0.349	-1.09863											0.3495	0.91153	-260.62										0.0699	-110.596	-101.196
	0.3495	-10.9863	0.3495	0.48828											0.35	11.8979	-267.334										0.07	-110.84	-103.394
	0.35	-8.54492	0.35	-1.34277											0.3505	0.30118	-261.841										0.0701	-113.159	-103.516
	0.3505	-11.5967	0.3505	0.48828											0.351	15.56	-266.724										0.0702	-113.403	-102.173
	0.351	-9.15527	0.351	-0.85449											0.3515	-2.14023	-261.841										0.0703	-111.938	-101.318
	0.3515	-11.5967	0.3515	0.24414											0.352	17.391	-266.724										0.0704	-114.258	-102.295
	0.352	-9.15527	0.352	-0.85449											0.3525	-5.80234	-261.23										0.0705	-109.253	-103.271
	0.3525	-10.9863	0.3525	0.36621											0.353	10.0668	-267.334										0.0706	-108.887	-102.173
	0.353	-7.32422	0.353	-0.85449											0.3535	-1.52988	-260.62										0.0707	-111.206	-105.591
	0.3535	-12.207	0.3535	0.73242											0.354	10.6772	-266.113										0.0708	-110.474	-104.37
	0.354	-9.15527	0.354	-1.2207											0.3545	-0.30917	-260.62										0.0709	-111.206	-102.905
	0.3545	-11.5967	0.3545	1.09863											0.355	11.8979	-264.282										0.071	-114.746	-98.8769
	0.355	-9.15527	0.355	-0.97656											0.3555	-0.91953	-257.568										0.0711	-111.938	-104.126
	0.3555	-10.9863	0.3555	1.95312											0.356	17.391	-266.724										0.0712	-111.206	-101.196
	0.356	-9.15527	0.356	-1.46484											0.3565	-7.63339	-260.01										0.0713	-110.107	-103.149
	0.3565	-10.9863	0.3565	0.97656											0.357	10.6772	-265.503										0.0714	-113.77	-101.929
	0.357	-7.93457	0.357	-0.48828											0.3575	-6.41269	-260.01										0.0715	-110.718	-100.098
	0.3575	-10.9863	0.3575	0.85449											0.358	16.1703	-268.555										0.0716	-112.915	-103.149
	0.358	-9.15527	0.358	0.24414											0.3585	-6.41269	-263.062										0.0717	-111.084	-101.44
	0.3585	-10.376	0.3585	1.09863											0.359	7.01505	-267.334										0.0718	-109.497	-105.347
	0.359	-8.54492	0.359	-0.97656											0.3595	-7.02304	-261.23										0.0719	-109.375	-104.004
	0.3595	-10.9863	0.3595	0.85449											0.36	7.01505	-265.503										0.072	-110.352	-103.516
	0.36	-7.93457	0.36	-1.2207											0.3605	-10.0748	-261.841										0.0721	-110.84	-102.783
	0.3605	-10.9863	0.3605	1.09863											0.361	4.57364	-267.334										0.0722	-111.45	-102.661
	0.361	-8.54492	0.361	-0.97656											0.3615	-5.19199	-260.62										0.0723	-113.403	-104.614
	0.3615	-10.376	0.3615	0.12207											0.362	7.01505	-268.555										0.0724	-111.694	-101.807
	0.362	-7.93457	0.362	-2.0752											0.3625	-6.41269	-260.62										0.0725	-112.427	-103.394
	0.3625	-11.5967	0.3625	-0.48828											0.363	3.96329	-269.775										0.0726	-110.718	-101.807
	0.363	-8.54492	0.363	-1.83105											0.3635	-6.41269	-265.503										0.0727	-111.572	-101.685
	0.3635	-9.76563	0.3635	1.09863											0.364	2.74258	-266.724										0.0728	-113.77	-104.248
	0.364	-8.54492	0.364	-1.2207											0.3645	-7.63339	-263.672										0.0729	-110.718	-104.98
	0.3645	-11.5967	0.3645	0.48828											0.365	6.40469	-268.555										0.073	-112.061	-101.685
	0.365	-9.15527	0.365	-1.58691											0.3655	-10.6852	-264.282										0.0731	-109.009	-101.929
	0.3655	-11.5967	0.3655	0.97656											0.366	13.1186	-269.775										0.0732	-110.596	-104.614
	0.366	-8.54492	0.366	-2.19727											0.3665	-3.36093	-263.062										0.0733	-111.816	-103.882
	0.3665	-11.5967	0.3665	0											0.367	11.8979	-269.775										0.0734	-110.229	-103.271
	0.367	-7.93457	0.367	-1.95312											0.3675	-4.58163	-265.503										0.0735	-113.403	-102.905
	0.3675	-12.207	0.3675	0.97656											0.368	11.8979	-269.165										0.0736	-110.107	-104.614
	0.368	-9.15527	0.368	-0.73242											0.3685	-5.80234	-264.893										0.0737	-113.037	-99.2432
	0.3685	-11.5967	0.3685	0.85449											0.369	7.01505	-267.944										0.0738	-108.643	-100.83
	0.369	-9.15527	0.369	-0.73242											0.3695	-5.19199	-263.672										0.0739	-111.938	-103.149
	0.3695	-12.207	0.3695	0.48828											0.37	13.1186	-267.944										0.074	-112.427	-101.44
	0.37	-8.54492	0.37	-0.61035											0.3705	-6.41269	-261.841										0.0741	-113.77	-103.76
	0.3705	-12.207	0.3705	0.97656											0.371	4.57364	-266.113										0.0742	-109.985	-100.708
	0.371	-9.15527	0.371	-1.95312											0.3715	-3.36093	-261.841										0.0743	-110.962	-102.905
	0.3715	-12.207	0.3715	1.2207											0.372	8.8461	-265.503										0.0744	-112.915	-102.905
	0.372	-10.376	0.372	-1.70898											0.3725	-7.02304	-260.62										0.0745	-111.084	-100.342
	0.3725	-51.8799	0.3725	1.34277											0.373	9.45645	-266.113										0.0746	-114.014	-101.807
	0.373	-8.54492	0.373	-0.85449											0.3735	-3.36093	-261.23										0.0747	-112.915	-100.952
	0.3735	-7.32422	0.3735	1.34277											0.374	9.45645	-264.282										0.0748	-112.793	-103.516
	0.374	-4.27246	0.374	-0.61035											0.3745	-7.63339	-261.841										0.0749	-112.061	-102.661
	0.3745	-9.15527	0.3745	0.85449											0.375	11.8979	-266.113										0.075	-112.183	-102.051
	0.375	-5.49316	0.375	-0.36621											0.3755	0.91153	-261.23										0.0751	-111.084	-102.417
	0.3755	-9.15527	0.3755	0.61035											0.376	7.6254	-265.503										0.0752	-112.061	-101.44
	0.376	-7.32422	0.376	-1.2207											0.3765	-2.75058	-261.23										0.0753	-113.037	-102.051
	0.3765	-9.76563	0.3765	0.61035											0.377	11.2875	-269.165										0.0754	-112.793	-105.225
	0.377	-7.32422	0.377	-1.2207											0.3775	-7.63339	-263.062										0.0755	-110.84	-105.713
	0.3775	-10.376	0.3775	0											0.378	9.45645	-267.944										0.0756	-109.131	-101.685
	0.378	-7.93457	0.378	-1.70898											0.3785	-10.6852	-264.282										0.0757	-111.328	-103.882
	0.3785	-9.15527	0.3785	-0.24414											0.379	10.6772	-270.386										0.0758	-112.549	-101.44
	0.379	-7.32422	0.379	-2.80762											0.3795	-8.24374	-264.893										0.0759	-109.741	-105.103
	0.3795	-9.76563	0.3795	0.61035											0.38	10.6772	-270.386										0.076	-112.671	-103.271
	0.38	-7.93457	0.38	-1.58691											0.3805	-2.14023	-266.113										0.0761	-112.427	-102.905
	0.3805	-10.9863	0.3805	-0.24414											0.381	7.01505	-269.775										0.0762	-110.474	-103.271
	0.381	-7.32422	0.381	-1.2207											0.3815	-2.75058	-267.334										0.0763	-113.159	-101.807
	0.3815	-9.76563	0.3815	0.85449											0.382	7.01505	-270.996										0.0764	-111.45	-102.539
	0.382	-7.93457	0.382	-1.09863											0.3825	-0.91953	-267.334										0.0765	-111.572	-102.173
	0.3825	-9.76563	0.3825	0.85449											0.383	10.0668	-270.386										0.0766	-113.159	-105.835
	0.383	-8.54492	0.383	-1.2207											0.3835	-5.19199	-262.451										0.0767	-111.328	-99.8535
	0.3835	-10.376	0.3835	0.73242											0.384	7.01505	-270.996										0.0768	-113.77	-101.929
	0.384	-7.93457	0.384	-1.95312											0.3845	-4.58163	-267.334										0.0769	-114.136	-103.516
	0.3845	-11.5967	0.3845	0.48828											0.385	12.5082	-267.334										0.077	-110.962	-102.905
	0.385	-8.54492	0.385	-1.70898											0.3855	2.74258	-264.893										0.0771	-109.009	-99.9756
	0.3855	-10.376	0.3855	0.97656											0.386	10.6772	-269.775										0.0772	-110.962	-103.149
	0.386	-7.93457	0.386	-0.97656											0.3865	-3.36093	-266.113										0.0773	-111.45	-100.708
	0.3865	-10.9863	0.3865	0.61035											0.387	6.40469	-267.944										0.0774	-113.647	-101.685
	0.387	-7.93457	0.387	-0.12207											0.3875	-2.75058	-264.282										0.0775	-109.497	-100.22
	0.3875	-10.9863	0.3875	1.2207											0.388	12.5082	-267.944										0.0776	-113.525	-104.126
	0.388	-8.54492	0.388	-0.61035											0.3885	-5.80234	-261.841										0.0777	-110.596	-102.051
	0.3885	-10.9863	0.3885	0.85449											0.389	13.7289	-266.724										0.0778	-112.671	-102.783
	0.389	-8.54492	0.389	-0.73242											0.3895	-7.63339	-261.23										0.0779	-109.497	-101.318
	0.3895	-10.376	0.3895	1.2207											0.39	7.6254	-268.555										0.078	-113.281	-103.027
	0.39	-7.93457	0.39	-1.34277											0.3905	-7.02304	-263.672										0.0781	-111.694	-101.562
	0.3905	-9.76563	0.3905	0.85449											0.391	3.96329	-266.113										0.0782	-110.84	-103.149
	0.391	-8.54492	0.391	-0.36621											0.3915	-3.97128	-261.841										0.0783	-113.159	-104.004
	0.3915	-12.207	0.3915	1.58691											0.392	8.23575	-266.724										0.0784	-110.718	-104.126
	0.392	-6.71387	0.392	-1.34277											0.3925	-10.0748	-260.62										0.0785	-109.985	-100.22
	0.3925	-9.76563	0.3925	0.85449											0.393	10.0668	-264.893										0.0786	-111.572	-103.76
	0.393	-7.32422	0.393	-0.97656											0.3935	-4.58163	-261.23										0.0787	-109.741	-102.417
	0.3935	-9.76563	0.3935	0.12207											0.394	10.6772	-266.724										0.0788	-114.38	-102.661
	0.394	-6.10352	0.394	-1.09863											0.3945	-5.80234	-261.23										0.0789	-112.183	-104.37
	0.3945	-10.376	0.3945	0.61035											0.395	7.6254	-267.334										0.079	-113.037	-101.562
	0.395	-7.32422	0.395	-1.58691											0.3955	-7.63339	-256.958										0.0791	-112.183	-100.708
	0.3955	-9.15527	0.3955	-0.36621											0.396	5.18399	-269.775										0.0792	-110.107	-102.539
	0.396	-7.32422	0.396	-2.31934											0.3965	-10.6852	-261.23										0.0793	-110.352	-103.882
	0.3965	-10.376	0.3965	0.36621											0.397	10.0668	-269.775										0.0794	-114.258	-103.76
	0.397	-7.93457	0.397	-2.19727											0.3975	-6.41269	-261.841										0.0795	-110.718	-102.905
	0.3975	-10.376	0.3975	0.24414											0.398	10.0668	-269.165										0.0796	-114.258	-106.201
	0.398	-7.93457	0.398	-0.73242											0.3985	-5.80234	-266.113										0.0797	-111.938	-104.614
	0.3985	-10.376	0.3985	1.2207											0.399	10.0668	-267.334										0.0798	-112.671	-101.929
	0.399	-7.93457	0.399	-1.70898											0.3995	-2.14023	-262.451										0.0799	-114.136	-104.37
	0.3995	-10.9863	0.3995	0.36621											0.4	11.8979	-268.555										0.08	-112.305	-104.736
	0.4	-7.93457	0.4	-1.46484											0.4005	-6.41269	-263.672										0.0801	-112.915	-104.37
	0.4005	-10.9863	0.4005	0.61035											0.401	11.8979	-267.944										0.0802	-113.159	-102.905
	0.401	-8.54492	0.401	-1.70898											0.4015	-3.36093	-263.672										0.0803	-111.938	-101.685
	0.4015	-10.9863	0.4015	1.09863											0.402	7.01505	-266.724										0.0804	-111.572	-101.807
	0.402	-8.54492	0.402	-1.34277											0.4025	-2.14023	-264.282										0.0805	-112.061	-101.196
	0.4025	-9.76563	0.4025	0.36621											0.403	7.01505	-267.944										0.0806	-114.014	-104.614
	0.403	-7.93457	0.403	-0.12207											0.4035	-5.80234	-264.893										0.0807	-111.328	-101.929
	0.4035	-10.9863	0.4035	0.73242											0.404	7.6254	-269.165										0.0808	-112.061	-103.516
	0.404	-8.54492	0.404	-1.46484											0.4045	-2.75058	-263.062										0.0809	-110.718	-103.271
	0.4045	-10.376	0.4045	1.83105											0.405	8.8461	-266.113										0.081	-111.084	-103.516
	0.405	-7.93457	0.405	-0.36621											0.4055	0.30118	-263.062										0.0811	-113.525	-102.051
	0.4055	-10.376	0.4055	1.58691											0.406	10.0668	-267.944										0.0812	-111.328	-100.22
	0.406	-7.32422	0.406	-2.19727											0.4065	-2.14023	-261.841										0.0813	-112.671	-100.708
	0.4065	-10.9863	0.4065	0.73242											0.407	7.01505	-267.334										0.0814	-111.328	-103.516
	0.407	-7.93457	0.407	-0.61035											0.4075	-8.24374	-263.062										0.0815	-112.671	-102.905
	0.4075	-9.76563	0.4075	1.34277											0.408	11.8979	-267.944										0.0816	-112.061	-104.248
	0.408	-7.32422	0.408	-0.61035											0.4085	-0.91953	-262.451										0.0817	-111.938	-102.905
	0.4085	-10.376	0.4085	1.70898											0.409	11.8979	-266.724										0.0818	-110.84	-102.051
	0.409	-7.32422	0.409	-1.09863											0.4095	-8.8541	-263.672										0.0819	-108.643	-101.685
	0.4095	-10.376	0.4095	1.09863											0.41	8.23575	-267.334										0.082	-110.962	-102.417
	0.41	-7.93457	0.41	-2.0752											0.4105	-10.0748	-262.451										0.0821	-108.765	-103.76
	0.4105	-9.76563	0.4105	0											0.411	10.6772	-269.165										0.0822	-109.253	-103.394
	0.411	-7.32422	0.411	-1.2207											0.4115	-4.58163	-264.893										0.0823	-111.816	-105.225
	0.4115	-9.76563	0.4115	0.48828											0.412	7.6254	-267.944										0.0824	-109.253	-101.318
	0.412	-6.71387	0.412	-2.56348											0.4125	-0.91953	-263.062										0.0825	-112.183	-101.44
	0.4125	-9.15527	0.4125	-0.36621											0.413	10.0668	-268.555										0.0826	-109.253	-104.37
	0.413	-6.71387	0.413	-1.09863											0.4135	-7.63339	-266.113										0.0827	-113.525	-105.591
	0.4135	-9.15527	0.4135	0.61035											0.414	11.2875	-267.334										0.0828	-112.793	-104.126
	0.414	-7.32422	0.414	-0.85449											0.4145	-5.19199	-261.841										0.0829	-110.962	-101.196
	0.4145	-10.376	0.4145	0.12207											0.415	8.8461	-270.996										0.083	-109.863	-102.905
	0.415	-8.54492	0.415	-1.34277											0.4155	-7.63339	-265.503										0.0831	-106.812	-102.661
	0.4155	-11.5967	0.4155	0.85449											0.416	9.45645	-269.775										0.0832	-111.328	-99.6094
	0.416	-7.93457	0.416	-1.70898											0.4165	-3.97128	-266.724										0.0833	-112.427	-103.882
	0.4165	-10.376	0.4165	0.61035											0.417	8.23575	-272.217										0.0834	-109.741	-99.3652
	0.417	-7.93457	0.417	-1.83105											0.4175	-3.97128	-263.672										0.0835	-108.276	-102.173
	0.4175	-10.376	0.4175	0.85449											0.418	11.8979	-272.827										0.0836	-112.427	-101.562
	0.418	-7.93457	0.418	-0.97656											0.4185	-4.58163	-266.113										0.0837	-111.694	-101.074
	0.4185	-9.76563	0.4185	0.73242											0.419	10.0668	-270.386										0.0838	-111.328	-101.685
	0.419	-8.54492	0.419	-1.34277											0.4195	-2.14023	-263.672										0.0839	-113.77	-106.079
	0.4195	-10.9863	0.4195	0.48828											0.42	13.7289	-269.165										0.084	-111.572	-101.562
	0.42	-7.93457	0.42	-0.97656											0.4205	-3.97128	-264.282										0.0841	-110.229	-100.342
	0.4205	-10.9863	0.4205	1.34277											0.421	9.45645	-266.724										0.0842	-110.229	-103.149
	0.421	-8.54492	0.421	-0.73242											0.4215	-11.2955	-263.672										0.0843	-109.985	-103.027
	0.4215	-10.9863	0.4215	2.44141											0.422	8.23575	-270.996										0.0844	-112.183	-101.318
	0.422	-7.93457	0.422	-0.24414											0.4225	-13.7369	-261.841										0.0845	-110.229	-101.685
	0.4225	-10.376	0.4225	1.46484											0.423	7.6254	-268.555										0.0846	-110.352	-103.882
	0.423	-7.32422	0.423	-1.34277											0.4235	0.30118	-264.282										0.0847	-110.352	-102.295
	0.4235	-10.376	0.4235	0.73242											0.424	10.6772	-269.165										0.0848	-112.183	-101.562
	0.424	-8.54492	0.424	-0.61035											0.4245	-2.75058	-262.451										0.0849	-109.131	-101.196
	0.4245	-10.376	0.4245	1.34277											0.425	9.45645	-267.334										0.085	-112.305	-103.149
	0.425	-7.93457	0.425	-0.24414											0.4255	-5.80234	-263.062										0.0851	-107.544	-102.661
	0.4255	-9.76563	0.4255	1.2207											0.426	7.6254	-266.724										0.0852	-110.352	-99.2432
	0.426	-7.93457	0.426	-1.58691											0.4265	-8.24374	-261.841										0.0853	-111.45	-103.394
	0.4265	-10.9863	0.4265	1.09863											0.427	12.5082	-267.944										0.0854	-111.084	-102.173
	0.427	-6.71387	0.427	-1.83105											0.4275	-5.80234	-264.282										0.0855	-113.159	-104.248
	0.4275	-10.376	0.4275	0.61035											0.428	14.3393	-265.503										0.0856	-112.427	-102.173
	0.428	-7.93457	0.428	-2.0752											0.4285	-0.30917	-260.01										0.0857	-111.938	-100.952
	0.4285	-9.76563	0.4285	0.61035											0.429	11.8979	-264.893										0.0858	-112.915	-103.394
	0.429	-6.71387	0.429	-2.0752											0.4295	-1.52988	-260.01										0.0859	-110.718	-99.8535
	0.4295	-10.376	0.4295	0.85449											0.43	10.0668	-268.555										0.086	-111.816	-103.027
	0.43	-7.32422	0.43	-1.46484											0.4305	-3.97128	-262.451										0.0861	-108.521	-104.248
	0.4305	-9.76563	0.4305	-0.12207											0.431	6.40469	-267.334										0.0862	-109.131	-103.76
	0.431	-7.93457	0.431	-1.70898											0.4315	-5.80234	-261.841										0.0863	-111.694	-103.638
	0.4315	-9.76563	0.4315	0.48828											0.432	8.23575	-267.334										0.0864	-115.601	-102.905
	0.432	-7.93457	0.432	-1.34277											0.4325	-2.75058	-262.451										0.0865	-109.985	-102.173
	0.4325	-10.9863	0.4325	0.12207											0.433	13.1186	-266.724										0.0866	-114.136	-102.417
	0.433	-7.32422	0.433	-0.97656											0.4335	-9.46445	-261.841										0.0867	-112.061	-100.342
	0.4335	-10.9863	0.4335	0											0.434	8.8461	-266.113										0.0868	-115.356	-102.783
	0.434	-7.93457	0.434	-2.0752											0.4345	-6.41269	-263.062										0.0869	-110.596	-101.44
	0.4345	-10.376	0.4345	0											0.435	11.2875	-270.386										0.087	-113.77	-102.417
	0.435	-8.54492	0.435	-0.97656											0.4355	-7.02304	-263.672										0.0871	-113.037	-100.83
	0.4355	-9.76563	0.4355	1.2207											0.436	8.23575	-267.944										0.0872	-110.84	-100.464
	0.436	-8.54492	0.436	-0.85449											0.4365	-7.63339	-263.672										0.0873	-111.816	-101.44
	0.4365	-10.376	0.4365	0.36621											0.437	6.40469	-267.944										0.0874	-112.305	-101.807
	0.437	-7.93457	0.437	-0.97656											0.4375	-6.41269	-260.62										0.0875	-111.084	-101.318
	0.4375	-10.9863	0.4375	2.0752											0.438	10.0668	-264.282										0.0876	-113.403	-102.783
	0.438	-8.54492	0.438	-0.85449											0.4385	-8.8541	-259.399										0.0877	-111.694	-100.586
	0.4385	-11.5967	0.4385	0.85449											0.439	8.8461	-266.113										0.0878	-111.938	-98.5107
	0.439	-8.54492	0.439	-0.73242											0.4395	-10.6852	-260.62										0.0879	-112.671	-100.952
	0.4395	-9.76563	0.4395	0.97656											0.44	7.6254	-265.503										0.088	-109.985	-102.051
	0.44	-7.32422	0.44	-1.58691											0.4405	-3.36093	-261.841										0.0881	-111.084	-100.22
	0.4405	-10.376	0.4405	1.2207											0.441	12.5082	-269.775										0.0882	-109.863	-102.417
	0.441	-8.54492	0.441	-1.09863											0.4415	-3.97128	-264.282										0.0883	-109.497	-100.464
	0.4415	-9.76563	0.4415	0.85449											0.442	4.57364	-269.775										0.0884	-111.816	-101.074
	0.442	-7.32422	0.442	-1.46484											0.4425	-4.58163	-264.893										0.0885	-111.938	-100.708
	0.4425	-9.76563	0.4425	1.09863											0.443	7.01505	-271.606										0.0886	-111.206	-103.149
	0.443	-7.32422	0.443	-1.83105											0.4435	-8.24374	-264.893										0.0887	-108.032	-100.586
	0.4435	-10.376	0.4435	0.48828											0.444	6.40469	-270.386										0.0888	-110.718	-101.685
	0.444	-7.93457	0.444	-1.09863											0.4445	-4.58163	-264.282										0.0889	-109.619	-103.516
	0.4445	-9.76563	0.4445	0.61035											0.445	4.57364	-269.775										0.089	-111.816	-101.562
	0.445	-7.93457	0.445	-1.46484											0.4455	-3.36093	-264.282										0.0891	-109.863	-100.342
	0.4455	-9.76563	0.4455	0.24414											0.446	11.2875	-269.165										0.0892	-109.253	-100.708
	0.446	-7.32422	0.446	-2.31934											0.4465	0.30118	-263.672										0.0893	-109.375	-102.417
	0.4465	-9.76563	0.4465	0.12207											0.447	10.6772	-269.775										0.0894	-113.403	-103.882
	0.447	-7.32422	0.447	-1.58691											0.4475	-4.58163	-263.062										0.0895	-113.037	-104.736
	0.4475	-10.9863	0.4475	0											0.448	8.8461	-267.944										0.0896	-111.084	-101.196
	0.448	-7.32422	0.448	-1.46484											0.4485	-2.75058	-264.282										0.0897	-111.572	-104.858
	0.4485	-10.376	0.4485	0.36621											0.449	9.45645	-268.555										0.0898	-112.427	-100.586
	0.449	-7.32422	0.449	-1.2207											0.4495	-3.36093	-261.841										0.0899	-115.601	-102.661
	0.4495	-9.76563	0.4495	0.12207											0.45	14.9496	-266.724										0.09	-112.427	-103.882
	0.45	-7.93457	0.45	-1.09863											0.4505	-5.19199	-262.451										0.0901	-111.328	-103.271
	0.4505	-10.376	0.4505	0.36621											0.451	10.6772	-269.165										0.0902	-109.863	-103.271
	0.451	-7.93457	0.451	-1.2207											0.4515	-5.80234	-264.893										0.0903	-113.892	-100.586
	0.4515	-10.9863	0.4515	0.85449											0.452	12.5082	-270.386										0.0904	-111.938	-105.591
	0.452	-8.54492	0.452	-0.85449											0.4525	-6.41269	-266.724										0.0905	-112.549	-103.76
	0.4525	-10.9863	0.4525	0.73242											0.453	12.5082	-268.555										0.0906	-110.474	-101.685
	0.453	-7.93457	0.453	-0.48828											0.4535	-3.36093	-263.062										0.0907	-111.084	-102.051
	0.4535	-10.376	0.4535	1.46484											0.454	5.79434	-266.724										0.0908	-111.694	-103.516
	0.454	-8.54492	0.454	-0.61035											0.4545	-8.8541	-261.23										0.0909	-109.009	-103.638
	0.4545	-10.9863	0.4545	1.46484											0.455	9.45645	-263.672										0.091	-112.793	-102.539
	0.455	-9.15527	0.455	-1.2207											0.4555	-6.41269	-258.789										0.0911	-110.718	-102.783
	0.4555	-12.207	0.4555	1.2207											0.456	6.40469	-262.451										0.0912	-112.427	-101.685
	0.456	-6.71387	0.456	-1.2207											0.4565	-3.36093	-259.399										0.0913	-114.014	-102.417
	0.4565	-10.376	0.4565	1.34277											0.457	12.5082	-263.062										0.0914	-112.183	-102.539
	0.457	-7.93457	0.457	-1.2207											0.4575	-5.80234	-259.399										0.0915	-114.38	-102.295
	0.4575	-9.76563	0.4575	1.46484											0.458	8.8461	-261.841										0.0916	-110.107	-99.2432
	0.458	-7.93457	0.458	-0.61035											0.4585	-7.02304	-259.399										0.0917	-110.596	-103.149
	0.4585	-9.15527	0.4585	0.61035											0.459	8.8461	-264.893										0.0918	-113.037	-101.074
	0.459	-7.32422	0.459	-0.85449											0.4595	-8.8541	-260.01										0.0919	-112.549	-102.173
	0.4595	-9.76563	0.4595	1.46484											0.46	12.5082	-264.282										0.092	-111.572	-101.685
	0.46	-7.93457	0.46	-0.85449											0.4605	-0.91953	-258.789										0.0921	-112.793	-104.37
	0.4605	-9.76563	0.4605	0.61035											0.461	10.6772	-267.944										0.0922	-110.962	-102.539
	0.461	-7.93457	0.461	-1.58691											0.4615	-8.8541	-260.62										0.0923	-110.352	-103.149
	0.4615	-10.376	0.4615	0.48828											0.462	6.40469	-264.893										0.0924	-109.863	-99.8535
	0.462	-7.93457	0.462	-2.92969											0.4625	-3.97128	-261.841										0.0925	-113.403	-102.539
	0.4625	-9.76563	0.4625	0.48828											0.463	10.0668	-267.944										0.0926	-111.328	-100.952
	0.463	-7.32422	0.463	-1.70898											0.4635	-8.24374	-264.282										0.0927	-112.061	-102.051
	0.4635	-9.15527	0.4635	0.97656											0.464	10.6772	-269.165										0.0928	-111.694	-100.22
	0.464	-7.32422	0.464	-1.83105											0.4645	-5.19199	-262.451										0.0929	-111.328	-103.149
	0.4645	-10.9863	0.4645	0											0.465	13.7289	-268.555										0.093	-112.549	-100.83
	0.465	-7.93457	0.465	-1.58691											0.4655	0.91153	-264.893										0.0931	-109.619	-102.905
	0.4655	-11.5967	0.4655	1.2207											0.466	10.6772	-268.555										0.0932	-111.938	-100.708
	0.466	-7.93457	0.466	-1.70898											0.4665	-5.19199	-264.893										0.0933	-111.572	-100.098
	0.4665	-10.9863	0.4665	0.48828											0.467	13.1186	-270.996										0.0934	-111.206	-101.807
	0.467	-8.54492	0.467	-1.83105											0.4675	-4.58163	-264.282										0.0935	-111.45	-103.394
	0.4675	-10.9863	0.4675	0.73242											0.468	12.5082	-270.996										0.0936	-115.356	-101.562
	0.468	-8.54492	0.468	-0.97656											0.4685	-3.97128	-267.334										0.0937	-109.375	-100.83
	0.4685	-10.376	0.4685	0.97656											0.469	5.79434	-271.606										0.0938	-114.014	-99.2432
	0.469	-7.93457	0.469	-1.2207											0.4695	-1.52988	-265.503										0.0939	-112.915	-102.661
	0.4695	-10.376	0.4695	0.85449											0.47	13.1186	-270.386										0.094	-112.061	-101.685
	0.47	-7.93457	0.47	-0.48828											0.4705	-6.41269	-266.724										0.0941	-110.229	-100.83
	0.4705	-10.9863	0.4705	0.73242											0.471	7.6254	-267.944										0.0942	-113.037	-102.051
	0.471	-8.54492	0.471	-0.85449											0.4715	-3.36093	-260.62										0.0943	-108.521	-101.562
	0.4715	-10.9863	0.4715	2.19727											0.472	7.6254	-266.113										0.0944	-111.572	-101.929
	0.472	-8.54492	0.472	-0.24414											0.4725	-4.58163	-261.23										0.0945	-113.159	-102.783
	0.4725	-10.376	0.4725	1.83105											0.473	7.01505	-264.893										0.0946	-107.178	-100.342
	0.473	-8.54492	0.473	-1.09863											0.4735	-2.75058	-260.62										0.0947	-108.032	-100.464
	0.4735	-10.376	0.4735	0.85449											0.474	11.2875	-264.282										0.0948	-111.694	-101.196
	0.474	-9.15527	0.474	-1.2207											0.4745	-3.97128	-258.179										0.0949	-110.352	-104.614
	0.4745	-10.9863	0.4745	1.09863											0.475	8.8461	-263.672										0.095	-112.549	-103.394
	0.475	-7.93457	0.475	-0.73242											0.4755	-5.80234	-258.789										0.0951	-109.253	-104.37
	0.4755	-9.76563	0.4755	1.2207											0.476	8.8461	-263.672										0.0952	-111.206	-102.417
	0.476	-7.32422	0.476	-2.19727											0.4765	-2.75058	-257.568										0.0953	-111.938	-104.37
	0.4765	-9.76563	0.4765	1.34277											0.477	7.6254	-263.062										0.0954	-110.107	-104.248
	0.477	-7.93457	0.477	-0.85449											0.4775	-2.75058	-259.399										0.0955	-111.45	-100.098
	0.4775	-9.15527	0.4775	0.36621											0.478	8.8461	-264.282										0.0956	-112.549	-99.4873
	0.478	-7.93457	0.478	-1.2207											0.4785	-0.30917	-257.568										0.0957	-109.009	-101.074
	0.4785	-9.76563	0.4785	0.12207											0.479	10.0668	-262.451										0.0958	-108.887	-101.685
	0.479	-7.32422	0.479	-2.0752											0.4795	-3.97128	-257.568										0.0959	-108.521	-100.708
	0.4795	-10.376	0.4795	0.97656											0.48	8.23575	-263.062										0.096	-112.183	-103.271
	0.48	-7.32422	0.48	-2.19727											0.4805	-7.63339	-258.789										0.0961	-112.183	-101.196
	0.4805	-10.9863	0.4805	0.48828											0.481	5.79434	-264.282										0.0962	-111.084	-99.2432
	0.481	-7.32422	0.481	-1.58691											0.4815	-5.19199	-260.62										0.0963	-109.619	-104.492
	0.4815	-10.9863	0.4815	0.73242											0.482	5.18399	-265.503										0.0964	-109.009	-104.126
	0.482	-8.54492	0.482	-2.19727											0.4825	-4.58163	-260.62										0.0965	-111.694	-103.271
	0.4825	-9.76563	0.4825	0.12207											0.483	11.2875	-266.113										0.0966	-109.253	-102.661
	0.483	-7.93457	0.483	-1.34277											0.4835	-2.14023	-261.23										0.0967	-107.91	-102.783
	0.4835	-11.5967	0.4835	-0.12207											0.484	11.2875	-265.503										0.0968	-109.985	-103.027
	0.484	-8.54492	0.484	-1.2207											0.4845	-3.97128	-257.568										0.0969	-110.107	-99.9756
	0.4845	-10.376	0.4845	1.46484											0.485	18.6117	-267.944										0.097	-110.596	-101.44
	0.485	-8.54492	0.485	-0.48828											0.4855	-8.24374	-261.23										0.0971	-110.596	-101.196
	0.4855	-10.376	0.4855	1.58691											0.486	11.8979	-266.724										0.0972	-112.915	-103.76
	0.486	-7.93457	0.486	-0.97656											0.4865	-8.24374	-256.958										0.0973	-111.45	-102.417
	0.4865	-10.9863	0.4865	0.85449											0.487	5.79434	-264.893										0.0974	-111.45	-101.807
	0.487	-8.54492	0.487	0											0.4875	-4.58163	-256.348										0.0975	-109.863	-103.149
	0.4875	-11.5967	0.4875	1.2207											0.488	11.8979	-262.451										0.0976	-111.206	-103.638
	0.488	-8.54492	0.488	-0.73242											0.4885	-0.30917	-257.568										0.0977	-109.131	-103.027
	0.4885	-10.376	0.4885	1.09863											0.489	7.6254	-263.672										0.0978	-108.765	-102.417
	0.489	-9.15527	0.489	-0.97656											0.4895	-10.0748	-258.789										0.0979	-109.375	-106.079
	0.4895	-10.376	0.4895	1.46484											0.49	8.8461	-290.527										0.098	-112.671	-101.318
	0.49	-8.54492	0.49	-1.95312											0.4905	-5.19199	-267.334										0.0981	-110.962	-103.76
	0.4905	-10.9863	0.4905	0.36621											0.491	8.8461	-294.189										0.0982	-112.549	-101.074
	0.491	-7.93457	0.491	-0.24414											0.4915	-2.75058	-289.917										0.0983	-111.938	-102.173
	0.4915	-10.376	0.4915	1.09863											0.492	10.0668	-293.579										0.0984	-111.572	-100.098
	0.492	-8.54492	0.492	-0.73242											0.4925	-3.36093	-290.527										0.0985	-111.206	-104.37
	0.4925	-9.76563	0.4925	1.58691											0.493	13.1186	-290.527										0.0986	-112.549	-101.807
	0.493	-7.93457	0.493	-0.97656											0.4935	0.91153	-287.476										0.0987	-110.962	-103.638
	0.4935	-10.376	0.4935	0.61035											0.494	11.2875	-288.086										0.0988	-108.032	-102.173
	0.494	-7.93457	0.494	-1.95312											0.4945	-0.91953	-280.151										0.0989	-109.009	-102.539
	0.4945	-10.9863	0.4945	0.36621											0.495	10.0668	-284.424										0.099	-108.887	-100.708
	0.495	-7.93457	0.495	-0.97656											0.4955	-8.24374	-278.32										0.0991	-113.403	-104.004
	0.4955	-11.5967	0.4955	0.48828											0.496	7.01505	-292.358										0.0992	-110.718	-101.807
	0.496	-7.32422	0.496	-1.83105											0.4965	-6.41269	-281.982										0.0993	-110.474	-101.685
	0.4965	-9.15527	0.4965	0.12207											0.497	8.23575	-290.527										0.0994	-110.474	-103.76
	0.497	-7.32422	0.497	-0.85449											0.4975	-2.14023	-283.203										0.0995	-111.206	-100.464
	0.4975	-10.376	0.4975	-0.12207											0.498	7.6254	-288.696										0.0996	-109.131	-103.149
	0.498	-7.93457	0.498	-1.09863											0.4985	-9.46445	-284.424										0.0997	-111.694	-101.074
	0.4985	-10.376	0.4985	1.70898											0.499	11.2875	-287.476										0.0998	-106.934	-98.7549
	0.499	-7.93457	0.499	-2.0752											0.4995	-10.6852	-282.593										0.0999	-112.549	-103.394
	0.4995	-10.9863	0.4995	0.61035											0.5	11.8979	-287.476										0.1	-112.549	-101.44
	0.5	-8.54492	0.5	-1.46484											0.5005	-6.41269	-281.982										0.1001	-112.549	-101.44
	0.5005	-11.5967	0.5005	0											0.501	7.01505	-283.203										0.1002	-112.549	-101.44
	0.501	-7.93457	0.501	-0.61035											0.5015	-7.02304	-276.489										0.1003	-112.549	-101.44
	0.5015	-11.5967	0.5015	0.85449											0.502	10.6772	-281.372										0.1004	-112.549	-137.817
	0.502	-7.93457	0.502	-1.09863											0.5025	-4.58163	-274.048										0.1005	-112.549	-147.095
	0.5025	-10.9863	0.5025	0.73242											0.503	8.8461	-276.489										0.1006	-122.681	-145.142
	0.503	-8.54492	0.503	-0.97656											0.5035	-2.14023	-271.606										0.1007	-137.329	-149.902
	0.5035	-10.9863	0.5035	0.48828											0.504	8.8461	-277.1										0.1008	-148.437	-145.508
	0.504	-9.15527	0.504	-0.61035											0.5045	-5.80234	-268.555										0.1009	-149.292	-144.775
	0.5045	-10.9863	0.5045	1.70898											0.505	8.8461	-272.217										0.101	-152.222	-141.846
	0.505	-8.54492	0.505	-0.61035											0.5055	-6.41269	-265.503										0.1011	-149.658	-138.428
	0.5055	-10.9863	0.5055	1.09863											0.506	10.0668	-275.269										0.1012	-149.902	-139.77
	0.506	-8.54492	0.506	-1.58691											0.5065	-4.58163	-267.944										0.1013	-148.315	-136.353
	0.5065	-10.9863	0.5065	0.61035											0.507	6.40469	-272.217										0.1014	-146.484	-132.568
	0.507	-9.15527	0.507	-0.97656											0.5075	-11.9059	-267.334										0.1015	-145.142	-134.399
	0.5075	-11.5967	0.5075	0.73242											0.508	8.8461	-274.048										0.1016	-144.775	-134.277
	0.508	-7.93457	0.508	-0.85449											0.5085	-3.36093	-269.775										0.1017	-142.578	-131.226
	0.5085	-10.376	0.5085	1.34277											0.509	5.18399	-271.606										0.1018	-142.456	-134.766
	0.509	-7.32422	0.509	-0.85449											0.5095	-3.36093	-266.113										0.1019	-141.113	-129.395
	0.5095	-10.376	0.5095	1.2207											0.51	5.18399	-271.606										0.102	-138.672	-128.784
	0.51	-7.32422	0.51	-1.46484											0.5105	-5.19199	-269.165										0.1021	-137.939	-125.854
	0.5105	-10.376	0.5105	0.24414											0.511	7.01505	-274.048										0.1022	-133.423	-128.54
	0.511	-7.93457	0.511	-1.46484											0.5115	-4.58163	-269.165										0.1023	-135.986	-129.028
	0.5115	-10.9863	0.5115	1.34277											0.512	6.40469	-268.555										0.1024	-134.888	-128.052
	0.512	-7.93457	0.512	-2.19727											0.5125	-5.19199	-265.503										0.1025	-133.667	-126.099
	0.5125	-10.376	0.5125	0.61035											0.513	9.45645	-270.996										0.1026	-133.667	-127.441
	0.513	-7.93457	0.513	-1.58691											0.5135	-3.97128	-266.113										0.1027	-132.446	-125.366
	0.5135	-10.376	0.5135	0											0.514	7.6254	-272.217										0.1028	-132.08	-131.348
	0.514	-6.71387	0.514	-1.70898											0.5145	-2.14023	-266.724										0.1029	-130.859	-133.789
	0.5145	-10.376	0.5145	0.61035											0.515	19.2221	-273.438										0.103	-131.714	-137.695
	0.515	-8.54492	0.515	-1.09863											0.5155	-3.97128	-268.555										0.1031	-127.686	-142.456
	0.5155	-10.376	0.5155	0.85449											0.516	13.1186	-272.217										0.1032	-132.568	-149.902
	0.516	-7.93457	0.516	-1.70898											0.5165	3.96329	-264.282										0.1033	-134.399	-153.809
	0.5165	-10.9863	0.5165	0.36621											0.517	11.8979	-272.827										0.1034	-130.127	-168.091
	0.517	-8.54492	0.517	-1.34277											0.5175	-0.30917	-267.334										0.1035	-135.62	-178.467
	0.5175	-10.9863	0.5175	0.36621											0.518	8.8461	-273.438										0.1036	-138.184	-184.692
	0.518	-9.15527	0.518	-0.73242											0.5185	-8.8541	-267.944										0.1037	-135.864	-193.726
	0.5185	-10.376	0.5185	0.73242											0.519	21.0531	-273.438										0.1038	-147.095	-205.444
	0.519	-8.54492	0.519	-1.2207											0.5195	-0.30917	-269.775										0.1039	-149.902	-214.478
	0.5195	-10.376	0.5195	0.73242											0.52	10.0668	-273.438										0.104	-156.006	-222.534
	0.52	-8.54492	0.52	-0.36621											0.5205	-4.58163	-269.775										0.1041	-167.847	-230.835
	0.5205	-10.376	0.5205	0.97656											0.521	11.2875	-273.438										0.1042	-180.298	-238.892
	0.521	-9.15527	0.521	-0.85449											0.5215	-2.75058	-264.282										0.1043	-189.331	-243.774
	0.5215	-11.5967	0.5215	1.46484											0.522	9.45645	-274.048										0.1044	-201.904	-253.662
	0.522	-8.54492	0.522	-0.73242											0.5225	-5.19199	-268.555										0.1045	-212.158	-260.01
	0.5225	-10.9863	0.5225	1.34277											0.523	8.23575	-272.827										0.1046	-229.614	-266.602
	0.523	-7.32422	0.523	-1.2207											0.5235	-4.58163	-269.775										0.1047	-241.211	-270.63
	0.5235	-10.376	0.5235	0.73242											0.524	12.5082	-272.827										0.1048	-254.517	-273.437
	0.524	-7.93457	0.524	-0.73242											0.5245	-3.36093	-267.334										0.1049	-266.724	-278.931
	0.5245	-9.76563	0.5245	1.2207											0.525	14.3393	-269.775										0.105	-278.198	-282.471
	0.525	-7.93457	0.525	-1.46484											0.5255	-9.46445	-266.113										0.1051	-288.94	-284.302
	0.5255	-10.376	0.5255	1.09863											0.526	8.8461	-268.555										0.1052	-301.27	-290.649
	0.526	-6.71387	0.526	-1.09863											0.5265	-6.41269	-264.282										0.1053	-312.5	-292.236
	0.5265	-10.376	0.5265	0.73242											0.527	11.8979	-269.165										0.1054	-317.993	-300.415
	0.527	-7.93457	0.527	-0.97656											0.5275	-5.19199	-262.451										0.1055	-329.224	-299.927
	0.5275	-10.376	0.5275	0.24414											0.528	8.23575	-269.775										0.1056	-340.332	-305.298
	0.528	-8.54492	0.528	-2.31934											0.5285	-0.30917	-266.113										0.1057	-350.22	-308.35
	0.5285	-9.76563	0.5285	0.48828											0.529	18.6117	-272.217										0.1058	-358.154	-312.866
	0.529	-7.93457	0.529	-2.0752											0.5295	0.91153	-266.724										0.1059	-365.112	-312.134
	0.5295	-10.376	0.5295	0.48828											0.53	13.1186	-274.048										0.106	-375	-315.063
	0.53	-7.93457	0.53	-1.58691											0.5305	-2.75058	-264.282										0.1061	-385.132	-319.824
	0.5305	-10.376	0.5305	0.61035											0.531	16.1703	-274.048										0.1062	-397.339	-324.097
	0.531	-7.93457	0.531	-1.2207											0.5315	-0.91953	-269.775										0.1063	-406.738	-326.172
	0.5315	-10.376	0.5315	0.48828											0.532	8.8461	-276.489										0.1064	-413.452	-328.491
	0.532	-7.93457	0.532	-1.70898											0.5325	5.18399	-269.165										0.1065	-422.607	-330.444
	0.5325	-10.376	0.5325	1.09863											0.533	17.391	-275.879										0.1066	-429.687	-335.327
	0.533	-7.93457	0.533	-1.2207											0.5335	-2.75058	-268.555										0.1067	-439.087	-340.698
	0.5335	-10.9863	0.5335	0.12207											0.534	12.5082	-273.438										0.1068	-444.336	-339.6
	0.534	-9.15527	0.534	-1.09863											0.5345	-2.14023	-267.944										0.1069	-451.172	-343.506
	0.5345	-10.376	0.5345	0.97656											0.535	10.0668	-272.827										0.107	-461.914	-347.046
	0.535	-8.54492	0.535	-0.73242											0.5355	-4.58163	-269.775										0.1071	-464.844	-349.487
	0.5355	-10.9863	0.5355	0.73242											0.536	5.18399	-272.827										0.1072	-472.412	-352.539
	0.536	-8.54492	0.536	-1.09863											0.5365	1.52188	-266.113										0.1073	-479.614	-353.516
	0.5365	-10.9863	0.5365	0.36621											0.537	8.23575	-274.048										0.1074	-483.398	-357.178
	0.537	-8.54492	0.537	-0.48828											0.5375	-4.58163	-270.996										0.1075	-490.112	-362.305
	0.5375	-10.376	0.5375	1.58691											0.538	13.1186	-274.658										0.1076	-494.507	-363.647
	0.538	-9.15527	0.538	-0.73242											0.5385	-0.30917	-265.503										0.1077	-501.221	-365.967
	0.5385	-11.5967	0.5385	1.58691											0.539	9.45645	-271.606										0.1078	-502.808	-371.338
	0.539	-8.54492	0.539	-0.36621											0.5395	-2.75058	-266.724										0.1079	-507.812	-369.019
	0.5395	-10.376	0.5395	0.48828											0.54	7.6254	-269.775										0.108	-509.766	-370.85
	0.54	-8.54492	0.54	-1.70898											0.5405	-8.24374	-266.113										0.1081	-513.916	-374.39
	0.5405	-11.5967	0.5405	1.34277											0.541	9.45645	-270.386										0.1082	-518.555	-375.61
	0.541	-8.54492	0.541	-0.61035											0.5415	-5.19199	-267.944										0.1083	-521.24	-380.737
	0.5415	-10.376	0.5415	0.36621											0.542	7.6254	-269.165										0.1084	-521.728	-379.761
	0.542	-7.93457	0.542	-1.09863											0.5425	-7.02304	-264.282										0.1085	-521.484	-380.615
	0.5425	-10.376	0.5425	1.34277											0.543	11.2875	-270.996										0.1086	-525.024	-382.69
	0.543	-6.71387	0.543	-1.2207											0.5435	-7.02304	-265.503										0.1087	-530.029	-384.766
	0.5435	-10.376	0.5435	0.12207											0.544	11.2875	-270.996										0.1088	-530.518	-388.794
	0.544	-7.93457	0.544	-0.97656											0.5445	-5.19199	-266.113										0.1089	-528.686	-389.038
	0.5445	-10.376	0.5445	0.24414											0.545	5.79434	-270.386										0.109	-531.372	-390.503
	0.545	-7.93457	0.545	-1.46484											0.5455	-1.52988	-263.672										0.1091	-529.907	-391.479
	0.5455	-9.76563	0.5455	0.24414											0.546	7.01505	-270.386										0.1092	-532.837	-393.066
	0.546	-8.54492	0.546	-2.19727											0.5465	-1.52988	-265.503										0.1093	-532.227	-396.973
	0.5465	-10.376	0.5465	0.48828											0.547	9.45645	-272.827										0.1094	-537.964	-390.991
	0.547	-7.93457	0.547	-1.83105											0.5475	-5.80234	-265.503										0.1095	-535.278	-398.071
	0.5475	-10.376	0.5475	0.61035											0.548	7.6254	-270.996										0.1096	-538.574	-399.536
	0.548	-8.54492	0.548	-1.2207											0.5485	1.52188	-266.113										0.1097	-537.353	-398.56
	0.5485	-10.376	0.5485	1.34277											0.549	11.8979	-270.386										0.1098	-538.818	-400.513
	0.549	-7.93457	0.549	-1.70898											0.5495	-3.97128	-263.062										0.1099	-539.185	-401.611
	0.5495	-10.9863	0.5495	0.48828											0.55	10.6772	-267.944										0.11	-541.138	-402.222
	0.55	-7.93457	0.55	-1.34277											0.5505	2.13223	-265.503										0.1101	-539.795	-403.442
	0.5505	-11.5967	0.5505	-0.48828											0.551	9.45645	-271.606										0.1102	-543.945	-402.954
	0.551	-8.54492	0.551	-1.09863											0.5515	-4.58163	-268.555										0.1103	-542.114	-406.006
	0.5515	-11.5967	0.5515	1.34277											0.552	11.8979	-270.386										0.1104	-544.067	-406.006
	0.552	-8.54492	0.552	-0.97656											0.5525	-3.36093	-262.451										0.1105	-545.532	-409.668
	0.5525	-10.376	0.5525	1.09863											0.553	14.3393	-269.165										0.1106	-544.434	-408.203
	0.553	-8.54492	0.553	-0.48828											0.5535	-0.91953	-264.282										0.1107	-542.847	-407.471
	0.5535	-10.9863	0.5535	0.85449											0.554	10.6772	-269.775										0.1108	-544.067	-410.278
	0.554	-7.93457	0.554	-1.34277											0.5545	-2.14023	-261.841										0.1109	-544.067	-407.715
	0.5545	-10.9863	0.5545	1.58691											0.555	8.8461	-269.775										0.111	-544.067	-408.203
	0.555	-9.15527	0.555	-0.73242											0.5555	-2.75058	-262.451										0.1111	-541.992	-409.912
	0.5555	-11.5967	0.5555	1.09863											0.556	6.40469	-269.165										0.1112	-545.41	-411.865
	0.556	-8.54492	0.556	-1.58691											0.5565	-2.75058	-262.451										0.1113	-546.387	-410.767
	0.5565	-10.9863	0.5565	0.12207											0.557	8.8461	-268.555										0.1114	-544.067	-416.748
	0.557	-8.54492	0.557	-0.48828											0.5575	-8.24374	-263.672										0.1115	-544.678	-415.649
	0.5575	-10.9863	0.5575	1.70898											0.558	8.8461	-270.996										0.1116	-545.654	-416.382
	0.558	-7.93457	0.558	-0.73242											0.5585	-1.52988	-266.113										0.1117	-544.067	-416.87
	0.5585	-9.15527	0.5585	0.85449											0.559	12.5082	-269.775										0.1118	-545.41	-414.917
	0.559	-7.93457	0.559	-0.73242											0.5595	-3.36093	-264.282										0.1119	-544.678	-415.894
	0.5595	-9.76563	0.5595	0.73242											0.56	8.23575	-269.165										0.112	-542.602	-416.504
	0.56	-7.93457	0.56	-1.34277											0.5605	-0.30917	-263.672										0.1121	-544.922	-416.016
	0.5605	-10.9863	0.5605	0.12207											0.561	14.9496	-270.386										0.1122	-546.631	-419.434
	0.561	-7.93457	0.561	-1.46484											0.5615	-2.75058	-265.503										0.1123	-542.114	-417.847
	0.5615	-11.5967	0.5615	0.12207											0.562	11.2875	-272.827										0.1124	-542.358	-416.016
	0.562	-8.54492	0.562	-2.31934											0.5625	-5.19199	-264.893										0.1125	-543.457	-416.016
	0.5625	-9.76563	0.5625	-0.12207											0.563	11.2875	-269.775										0.1126	-540.527	-418.701
	0.563	-8.54492	0.563	-1.46484											0.5635	-0.30917	-262.451										0.1127	-542.358	-420.532
	0.5635	-10.9863	0.5635	0.12207											0.564	11.2875	-270.386										0.1128	-541.382	-420.898
	0.564	-7.93457	0.564	-0.97656											0.5645	-2.14023	-263.062										0.1129	-544.311	-417.48
	0.5645	-10.376	0.5645	0.24414											0.565	6.40469	-268.555										0.113	-539.551	-417.969
	0.565	-8.54492	0.565	-0.85449											0.5655	-8.8541	-265.503										0.1131	-540.039	-419.434
	0.5655	-10.376	0.5655	0.73242											0.566	12.5082	-268.555										0.1132	-540.161	-420.288
	0.566	-8.54492	0.566	-1.34277											0.5665	-2.75058	-261.841										0.1133	-539.795	-419.678
	0.5665	-10.9863	0.5665	0.24414											0.567	10.0668	-269.775										0.1134	-539.307	-419.556
	0.567	-8.54492	0.567	-2.0752											0.5675	-1.52988	-263.062										0.1135	-539.795	-420.776
	0.5675	-10.9863	0.5675	-0.12207											0.568	18.6117	-270.386										0.1136	-539.307	-419.922
	0.568	-8.54492	0.568	-0.61035											0.5685	-5.80234	-264.893										0.1137	-534.79	-417.847
	0.5685	-10.376	0.5685	0.97656											0.569	7.01505	-267.944										0.1138	-535.644	-420.654
	0.569	-8.54492	0.569	-0.85449											0.5695	-2.75058	-263.672										0.1139	-535.034	-420.288
	0.5695	-10.376	0.5695	1.2207											0.57	10.0668	-269.165										0.114	-536.133	-419.922
	0.57	-7.93457	0.57	-0.85449											0.5705	-5.19199	-261.841										0.1141	-535.889	-417.236
	0.5705	-11.5967	0.5705	1.34277											0.571	11.8979	-268.555										0.1142	-535.156	-420.41
	0.571	-9.15527	0.571	-0.24414											0.5715	-3.36093	-260.62										0.1143	-534.668	-419.189
	0.5715	-10.9863	0.5715	2.44141											0.572	5.79434	-265.503										0.1144	-534.912	-416.748
	0.572	-9.15527	0.572	-0.85449											0.5725	-7.63339	-258.789										0.1145	-534.912	-421.02
	0.5725	-10.9863	0.5725	0.85449											0.573	8.8461	-261.841										0.1146	-531.494	-419.556
	0.573	-8.54492	0.573	-0.73242											0.5735	-8.24374	-258.789										0.1147	-531.982	-420.288
	0.5735	-10.9863	0.5735	0.85449											0.574	8.8461	-264.282										0.1148	-531.25	-417.969
	0.574	-7.93457	0.574	-0.12207											0.5745	-5.19199	-258.179										0.1149	-529.175	-419.678
	0.5745	-9.76563	0.5745	1.2207											0.575	6.40469	-264.282										0.115	-529.419	-419.678
	0.575	-8.54492	0.575	-0.73242											0.5755	-1.52988	-259.399										0.1151	-531.372	-420.166
	0.5755	-9.76563	0.5755	0.97656											0.576	6.40469	-260.62										0.1152	-531.372	-417.969
	0.576	-7.93457	0.576	-1.46484											0.5765	-12.5162	-255.737										0.1153	-528.32	-420.166
	0.5765	-9.76563	0.5765	0.48828											0.577	5.79434	-263.062										0.1154	-527.222	-418.213
	0.577	-7.93457	0.577	-5.7373											0.5775	-5.19199	-256.348										0.1155	-526.001	-416.138
	0.5775	-10.376	0.5775	-0.24414											0.578	3.96329	-261.841										0.1156	-524.414	-418.701
	0.578	-7.93457	0.578	-2.0752											0.5785	-3.97128	-258.179										0.1157	-528.076	-421.02
	0.5785	-10.9863	0.5785	5.7373											0.579	7.6254	-264.282										0.1158	-527.344	-417.48
	0.579	-7.32422	0.579	-2.68555											0.5795	-2.14023	-256.958										0.1159	-526.855	-416.504
	0.5795	-10.9863	0.5795	0.85449											0.58	10.6772	-266.113										0.116	-527.71	-420.532
	0.58	-7.93457	0.58	-1.95312											0.5805	-5.80234	-256.348										0.1161	-527.954	-419.922
	0.5805	-10.9863	0.5805	0.12207											0.581	10.0668	-264.282										0.1162	-526.245	-415.894
	0.581	-7.93457	0.581	-0.97656											0.5815	-9.46445	-261.841										0.1163	-528.564	-419.434
	0.5815	-10.9863	0.5815	0.36621											0.582	12.5082	-265.503										0.1164	-531.616	-418.335
	0.582	-8.54492	0.582	-1.58691											0.5825	-1.52988	-262.451										0.1165	-532.227	-418.579
	0.5825	-10.376	0.5825	-0.48828											0.583	11.8979	-267.334										0.1166	-534.424	-416.016
	0.583	-8.54492	0.583	-1.09863											0.5835	-0.30917	-263.672										0.1167	-535.644	-416.626
	0.5835	-12.207	0.5835	1.2207											0.584	11.8979	-267.944										0.1168	-534.424	-415.527
	0.584	-8.54492	0.584	-1.46484											0.5845	-2.14023	-261.23										0.1169	-538.574	-413.452
	0.5845	-10.9863	0.5845	0.48828											0.585	9.45645	-269.775										0.117	-542.236	-416.748
	0.585	-7.93457	0.585	-0.85449											0.5855	-8.8541	-262.451										0.1171	-541.016	-418.213
	0.5855	-10.9863	0.5855	0.85449											0.586	10.0668	-267.944										0.1172	-544.8	-418.945
	0.586	-8.54492	0.586	-0.36621											0.5865	-3.36093	-260.62										0.1173	-548.096	-416.504
	0.5865	-11.5967	0.5865	0.73242											0.587	13.1186	-266.113										0.1174	-546.753	-414.429
	0.587	-9.15527	0.587	-1.2207											0.5875	-5.19199	-260.62										0.1175	-549.805	-414.062
	0.5875	-11.5967	0.5875	2.0752											0.588	11.8979	-264.282										0.1176	-553.833	-414.795
	0.588	-9.15527	0.588	-1.70898											0.5885	-3.36093	-258.179										0.1177	-552.978	-414.795
	0.5885	-10.9863	0.5885	1.2207											0.589	9.45645	-266.724										0.1178	-550.171	-413.818
	0.589	-9.15527	0.589	-0.36621											0.5895	-8.24374	-259.399										0.1179	-554.81	-411.255
	0.5895	-9.76563	0.5895	0.73242											0.59	14.3393	-264.282										0.118	-552.612	-411.499
	0.59	-9.15527	0.59	-1.2207											0.5905	-2.14023	-260.01										0.1181	-553.589	-411.255
	0.5905	-10.9863	0.5905	0.36621											0.591	11.2875	-264.893										0.1182	-554.077	-410.278
	0.591	-9.15527	0.591	-0.73242											0.5915	-2.14023	-262.451										0.1183	-555.786	-412.842
	0.5915	-10.376	0.5915	0.73242											0.592	11.8979	-266.113										0.1184	-555.298	-408.081
	0.592	-9.15527	0.592	-1.09863											0.5925	-3.36093	-258.179										0.1185	-554.932	-411.743
	0.5925	-10.376	0.5925	1.46484											0.593	11.2875	-264.893										0.1186	-555.664	-410.889
	0.593	-7.93457	0.593	-2.19727											0.5935	0.91153	-260.01										0.1187	-556.396	-410.522
	0.5935	-10.376	0.5935	0.12207											0.594	15.56	-262.451										0.1188	-555.42	-407.349
	0.594	-8.54492	0.594	-1.46484											0.5945	-1.52988	-260.01										0.1189	-552.856	-409.546
	0.5945	-10.9863	0.5945	0.24414											0.595	8.23575	-264.893										0.119	-552.978	-409.668
	0.595	-7.93457	0.595	-2.0752											0.5955	1.52188	-258.789										0.1191	-554.687	-409.18
	0.5955	-10.376	0.5955	0.24414											0.596	10.6772	-266.724										0.1192	-554.077	-409.058
	0.596	-7.93457	0.596	-1.83105											0.5965	-4.58163	-261.23										0.1193	-552.856	-407.349
	0.5965	-9.76563	0.5965	0											0.597	18.6117	-265.503										0.1194	-555.786	-407.593
	0.597	-7.93457	0.597	-1.34277											0.5975	2.74258	-262.451										0.1195	-557.129	-406.494
	0.5975	-11.5967	0.5975	0.73242											0.598	9.45645	-267.334										0.1196	-558.35	-407.227
	0.598	-7.93457	0.598	-0.85449											0.5985	2.13223	-261.841										0.1197	-558.227	-406.494
	0.5985	-10.376	0.5985	0.85449											0.599	11.8979	-266.724										0.1198	-560.181	-405.518
	0.599	-8.54492	0.599	-1.46484											0.5995	-0.91953	-260.62										0.1199	-561.035	-408.936
	0.5995	-10.9863	0.5995	-0.36621											0.6	13.7289	-266.724										0.12	-562.988	-406.494
	0.6	-8.54492	0.6	-2.56348											0.6005	-2.14023	-260.62										0.1201	-561.035	-407.104
	0.6005	-10.9863	0.6005	0.48828											0.601	13.1186	-267.334										0.1202	-567.017	-406.982
	0.601	-8.54492	0.601	-1.34277											0.6015	-3.36093	-261.841										0.1203	-567.871	-403.809
	0.6015	-11.5967	0.6015	0.85449											0.602	13.1186	-263.672										0.1204	-566.894	-404.053
	0.602	-9.15527	0.602	-0.48828											0.6025	-2.75058	-260.62										0.1205	-570.068	-404.297
	0.6025	-10.376	0.6025	0.85449											0.603	8.23575	-266.724										0.1206	-571.045	-401.855
	0.603	-8.54492	0.603	-0.85449											0.6035	-0.91953	-260.62										0.1207	-572.266	-404.297
	0.6035	-12.207	0.6035	1.09863											0.604	10.6772	-268.555										0.1208	-573.242	-402.71
	0.604	-9.15527	0.604	-0.97656											0.6045	-3.97128	-257.568										0.1209	-572.021	-400.024
	0.6045	-10.9863	0.6045	1.58691											0.605	8.23575	-264.893										0.121	-571.533	-401.123
	0.605	-9.15527	0.605	-0.73242											0.6055	-3.36093	-259.399										0.1211	-572.754	-399.292
	0.6055	-11.5967	0.6055	1.2207											0.606	5.18399	-263.672										0.1212	-573.73	-401.489
	0.606	-9.15527	0.606	-0.48828											0.6065	-3.97128	-259.399										0.1213	-572.876	-398.682
	0.6065	-10.9863	0.6065	1.34277											0.607	15.56	-262.451										0.1214	-572.998	-398.437
	0.607	-8.54492	0.607	-0.61035											0.6075	-5.80234	-259.399										0.1215	-570.068	-399.414
	0.6075	-10.9863	0.6075	0.85449											0.608	7.6254	-266.113										0.1216	-570.679	-398.193
	0.608	-9.15527	0.608	-0.36621											0.6085	-7.63339	-260.62										0.1217	-572.876	-399.536
	0.6085	-10.376	0.6085	1.2207											0.609	8.8461	-268.555										0.1218	-571.777	-398.071
	0.609	-7.93457	0.609	-1.46484											0.6095	-3.97128	-263.062										0.1219	-572.021	-395.142
	0.6095	-10.9863	0.6095	0.97656											0.61	11.8979	-266.113										0.122	-567.505	-398.682
	0.61	-7.93457	0.61	-1.2207											0.6105	1.52188	-262.451										0.1221	-572.266	-395.264
	0.6105	-10.376	0.6105	0.73242											0.611	9.45645	-266.113										0.1222	-571.411	-396.484
	0.611	-8.54492	0.611	-0.97656											0.6115	-3.36093	-262.451										0.1223	-570.801	-393.066
	0.6115	-10.9863	0.6115	0.48828											0.612	13.1186	-268.555										0.1224	-570.435	-395.386
	0.612	-7.93457	0.612	-2.0752											0.6125	-9.46445	-261.841										0.1225	-571.411	-398.071
	0.6125	-10.376	0.6125	0.36621											0.613	11.8979	-269.165										0.1226	-565.43	-396.973
	0.613	-7.93457	0.613	-1.83105											0.6135	-4.58163	-262.451										0.1227	-569.336	-395.63
	0.6135	-10.9863	0.6135	0.61035											0.614	10.6772	-270.386										0.1228	-568.726	-394.897
	0.614	-8.54492	0.614	-1.09863											0.6145	-7.63339	-264.893										0.1229	-566.406	-394.043
	0.6145	-12.207	0.6145	0.85449											0.615	14.9496	-269.165										0.123	-565.674	-396.24
	0.615	-9.15527	0.615	-1.2207											0.6155	-0.30917	-263.062										0.1231	-567.871	-394.531
	0.6155	-10.9863	0.6155	1.46484											0.616	10.0668	-265.503										0.1232	-565.674	-393.921
	0.616	-8.54492	0.616	-2.44141											0.6165	-2.14023	-261.841										0.1233	-563.965	-395.264
	0.6165	-10.9863	0.6165	0.48828											0.617	10.0668	-270.996										0.1234	-562.256	-395.142
	0.617	-9.15527	0.617	-0.97656											0.6175	0.91153	-266.113										0.1235	-564.697	-391.846
	0.6175	-11.5967	0.6175	-0.12207											0.618	10.0668	-269.775										0.1236	-562.988	-391.479
	0.618	-9.15527	0.618	-0.73242											0.6185	-2.14023	-264.893										0.1237	-564.209	-394.653
	0.6185	-11.5967	0.6185	0.61035											0.619	12.5082	-267.944										0.1238	-562.744	-390.137
	0.619	-8.54492	0.619	-0.85449											0.6195	-3.97128	-261.841										0.1239	-563.232	-391.968
	0.6195	-11.5967	0.6195	1.09863											0.62	9.45645	-268.555										0.124	-561.768	-391.479
	0.62	-9.76563	0.62	-0.36621											0.6205	2.74258	-265.503										0.1241	-562.012	-389.038
	0.6205	-52.4902	0.6205	1.09863											0.621	8.8461	-267.944										0.1242	-563.11	-389.648
	0.621	-10.376	0.621	-1.34277											0.6215	-6.41269	-264.282										0.1243	-560.547	-392.7
	0.6215	-34.79	0.6215	2.56348											0.622	11.8979	-266.113										0.1244	-560.181	-388.916
	0.622	-4.88281	0.622	-0.85449											0.6225	0.91153	-261.841										0.1245	-558.472	-391.968
	0.6225	-9.15527	0.6225	0.73242											0.623	14.9496	-266.113										0.1246	-559.448	-390.747
	0.623	-4.27246	0.623	-0.73242											0.6235	0.91153	-264.282										0.1247	-558.35	-388.184
	0.6235	-10.376	0.6235	0.97656											0.624	13.1186	-267.334										0.1248	-558.594	-389.038
	0.624	-7.32422	0.624	-0.36621											0.6245	-8.24374	-260.01										0.1249	-556.274	-385.986
	0.6245	-10.376	0.6245	0.61035											0.625	7.01505	-267.944										0.125	-556.152	-385.01
	0.625	-7.93457	0.625	-0.12207											0.6255	-2.14023	-260.62										0.1251	-552.49	-386.108
	0.6255	-10.376	0.6255	1.2207											0.626	8.8461	-263.672										0.1252	-553.833	-388.061
	0.626	-6.71387	0.626	-1.09863											0.6265	-2.75058	-260.01										0.1253	-552.734	-388.916
	0.6265	-9.15527	0.6265	0.61035											0.627	14.3393	-263.062										0.1254	-552.124	-385.376
	0.627	-7.32422	0.627	-1.2207											0.6275	-3.97128	-260.01										0.1255	-552.49	-381.958
	0.6275	-9.76563	0.6275	0.85449											0.628	8.8461	-263.062										0.1256	-549.56	-385.132
	0.628	-7.93457	0.628	-1.58691											0.6285	-7.02304	-256.958										0.1257	-549.927	-384.766
	0.6285	-9.15527	0.6285	-0.12207											0.629	10.0668	-263.672										0.1258	-548.706	-382.08
	0.629	-7.32422	0.629	-2.56348											0.6295	-7.63339	-256.348										0.1259	-548.462	-384.888
	0.6295	-9.15527	0.6295	1.09863											0.63	7.6254	-266.724										0.126	-546.997	-380.859
	0.63	-7.32422	0.63	-1.2207											0.6305	-5.80234	-258.179										0.1261	-548.462	-383.667
	0.6305	-10.9863	0.6305	0.48828											0.631	5.18399	-266.724										0.1262	-548.34	-380.859
	0.631	-7.32422	0.631	-0.85449											0.6315	-12.5162	-260.62										0.1263	-548.584	-381.958
	0.6315	-10.376	0.6315	1.09863											0.632	14.3393	-267.334										0.1264	-547.363	-381.592
	0.632	-7.93457	0.632	-1.46484											0.6325	0.91153	-261.23										0.1265	-547.974	-379.395
	0.6325	-10.376	0.6325	-0.12207											0.633	10.6772	-266.724										0.1266	-544.434	-379.15
	0.633	-7.32422	0.633	-1.34277											0.6335	1.52188	-260.62										0.1267	-546.387	-382.568
	0.6335	-10.9863	0.6335	0.24414											0.634	11.8979	-266.724										0.1268	-543.457	-379.15
	0.634	-8.54492	0.634	-1.83105											0.6345	-3.36093	-264.282										0.1269	-544.8	-379.517
	0.6345	-10.376	0.6345	0.73242											0.635	13.7289	-266.724										0.127	-543.335	-378.174
	0.635	-8.54492	0.635	-1.09863											0.6355	-6.41269	-263.062										0.1271	-540.161	-380.127
	0.6355	-9.76563	0.6355	0.97656											0.636	13.1186	-266.724										0.1272	-541.992	-378.418
	0.636	-7.93457	0.636	-1.2207											0.6365	-2.14023	-262.451										0.1273	-540.039	-375.366
	0.6365	-10.376	0.6365	0.61035											0.637	5.79434	-267.334										0.1274	-540.405	-377.808
	0.637	-7.32422	0.637	-0.48828											0.6375	-7.02304	-263.062										0.1275	-536.011	-377.686
	0.6375	-10.9863	0.6375	1.09863											0.638	13.7289	-267.334										0.1276	-538.574	-376.099
	0.638	-9.15527	0.638	-1.2207											0.6385	-7.02304	-260.62										0.1277	-538.33	-377.563
	0.6385	-10.9863	0.6385	0.61035											0.639	8.8461	-266.724										0.1278	-536.133	-376.465
	0.639	-7.93457	0.639	-0.73242											0.6395	-5.19199	-260.62										0.1279	-534.302	-373.047
	0.6395	-10.376	0.6395	1.09863											0.64	7.01505	-269.165										0.128	-537.231	-376.221
	0.64	-7.32422	0.64	-1.58691											0.6405	-0.30917	-264.893										0.1281	-535.889	-377.563
	0.6405	-10.376	0.6405	0.73242											0.641	8.8461	-269.775										0.1282	-533.203	-373.413
	0.641	-7.93457	0.641	-0.85449											0.6415	-9.46445	-264.893										0.1283	-534.302	-371.948
	0.6415	-9.15527	0.6415	1.2207											0.642	11.2875	-267.944										0.1284	-533.203	-373.413
	0.642	-7.32422	0.642	-0.48828											0.6425	-2.14023	-263.062										0.1285	-530.029	-373.413
	0.6425	-9.15527	0.6425	0.97656											0.643	10.6772	-262.451										0.1286	-530.273	-373.047
	0.643	-7.32422	0.643	-0.73242											0.6435	-0.91953	-260.01										0.1287	-532.349	-369.751
	0.6435	-10.376	0.6435	0.73242											0.644	11.8979	-263.062										0.1288	-530.273	-371.338
	0.644	-7.32422	0.644	-1.09863											0.6445	-2.14023	-258.789										0.1289	-527.71	-372.681
	0.6445	-9.76563	0.6445	1.09863											0.645	8.8461	-264.282										0.129	-527.71	-373.413
	0.645	-7.93457	0.645	-1.46484											0.6455	-2.75058	-260.62										0.1291	-526.001	-371.46
	0.6455	-9.76563	0.6455	0											0.646	14.9496	-266.113										0.1292	-523.437	-370.117
	0.646	-7.93457	0.646	-2.19727											0.6465	-3.97128	-261.23										0.1293	-524.414	-370.239
	0.6465	-9.15527	0.6465	0.61035											0.647	8.23575	-268.555										0.1294	-525.513	-369.263
	0.647	-7.32422	0.647	-2.44141											0.6475	-0.91953	-262.451										0.1295	-524.048	-369.629
	0.6475	-9.76563	0.6475	-0.12207											0.648	9.45645	-269.775										0.1296	-521.24	-372.803
	0.648	-7.32422	0.648	-1.09863											0.6485	-4.58163	-265.503										0.1297	-523.682	-366.821
	0.6485	-9.76563	0.6485	0.61035											0.649	7.6254	-269.775										0.1298	-519.287	-368.652
	0.649	-7.93457	0.649	-1.46484											0.6495	-3.97128	-263.062										0.1299	-520.264	-368.286
	0.6495	-9.76563	0.6495	0.36621											0.65	11.2875	-270.386										0.13	-519.775	-369.385
	0.65	-7.93457	0.65	-1.34277											0.6505	-3.97128	-263.672										0.1301	-520.019	-366.089
	0.6505	-10.9863	0.6505	-0.24414											0.651	10.6772	-269.165										0.1302	-517.822	-364.38
	0.651	-7.93457	0.651	-0.97656											0.6515	-2.75058	-266.113										0.1303	-520.019	-365.967
	0.6515	-10.376	0.6515	0.73242											0.652	11.8979	-266.724										0.1304	-518.433	-366.211
	0.652	-7.93457	0.652	-0.73242											0.6525	-2.14023	-264.282										0.1305	-515.625	-364.624
	0.6525	-10.376	0.6525	0.61035											0.653	9.45645	-267.944										0.1306	-518.066	-364.868
	0.653	-7.93457	0.653	-0.85449											0.6535	-0.30917	-263.062										0.1307	-514.648	-364.258
	0.6535	-10.376	0.6535	1.09863											0.654	7.01505	-266.724										0.1308	-516.357	-365.967
	0.654	-7.93457	0.654	-0.85449											0.6545	-1.52988	-259.399										0.1309	-514.282	-364.868
	0.6545	-10.376	0.6545	1.70898											0.655	8.8461	-265.503										0.131	-512.939	-361.938
	0.655	-8.54492	0.655	0											0.6555	-1.52988	-258.179										0.1311	-513.55	-364.502
	0.6555	-10.376	0.6555	1.2207											0.656	10.0668	-266.724										0.1312	-512.207	-364.99
	0.656	-6.71387	0.656	-1.34277											0.6565	-2.14023	-260.01										0.1313	-512.939	-362.427
	0.6565	-10.376	0.6565	1.34277											0.657	11.8979	-264.893										0.1314	-510.742	-361.938
	0.657	-7.32422	0.657	-0.73242											0.6575	-2.14023	-261.23										0.1315	-508.667	-360.84
	0.6575	-9.76563	0.6575	1.09863											0.658	10.0668	-263.062										0.1316	-510.864	-362.793
	0.658	-7.93457	0.658	-0.36621											0.6585	-5.19199	-260.01										0.1317	-509.766	-361.328
	0.6585	-9.76563	0.6585	0.97656											0.659	11.2875	-263.062										0.1318	-509.644	-359.619
	0.659	-7.93457	0.659	-0.73242											0.6595	2.74258	-259.399										0.1319	-510.742	-361.938
	0.6595	-9.15527	0.6595	0.61035											0.66	11.2875	-263.672										0.132	-510.864	-359.253
	0.66	-7.93457	0.66	-1.58691											0.6605	-3.36093	-259.399										0.1321	-510.62	-358.52
	0.6605	-10.376	0.6605	0.24414											0.661	14.3393	-264.893										0.1322	-505.737	-357.056
	0.661	-8.54492	0.661	-1.34277											0.6615	-1.52988	-260.62										0.1323	-507.69	-358.032
	0.6615	-9.76563	0.6615	0.48828											0.662	14.3393	-267.334										0.1324	-506.226	-355.957
	0.662	-7.93457	0.662	-2.80762											0.6625	1.52188	-258.179										0.1325	-504.517	-356.323
	0.6625	-9.76563	0.6625	0.12207											0.663	13.1186	-266.113										0.1326	-506.103	-356.201
	0.663	-7.32422	0.663	-1.34277											0.6635	2.74258	-262.451										0.1327	-503.418	-357.3
	0.6635	-10.376	0.6635	-0.12207											0.664	14.9496	-268.555										0.1328	-501.953	-353.394
	0.664	-7.32422	0.664	-1.58691											0.6645	3.35294	-263.062										0.1329	-505.127	-358.154
	0.6645	-10.376	0.6645	0.24414											0.665	13.1186	-266.724										0.133	-502.563	-353.638
	0.665	-6.71387	0.665	-1.46484											0.6655	1.52188	-262.451										0.1331	-502.93	-355.347
	0.6655	-10.376	0.6655	0.85449											0.666	13.7289	-267.944										0.1332	-501.343	-354.492
	0.666	-7.93457	0.666	-1.58691											0.6665	3.96329	-262.451										0.1333	-503.174	-355.103
	0.6665	-10.376	0.6665	0.24414											0.667	13.1186	-303.955										0.1334	-500.977	-353.271
	0.667	-7.32422	0.667	-1.70898											0.6675	5.18399	-264.893										0.1335	-501.343	-351.685
	0.6675	-10.9863	0.6675	0.85449											0.668	18.6117	-314.941										0.1336	-500.61	-352.661
	0.668	-7.93457	0.668	-0.73242											0.6685	2.13223	-307.617										0.1337	-498.169	-350.342
	0.6685	-9.76563	0.6685	0.97656											0.669	19.2221	-314.941										0.1338	-498.779	-351.685
	0.669	-7.93457	0.669	-1.09863											0.6695	2.13223	-305.786										0.1339	-497.192	-349.609
	0.6695	-9.76563	0.6695	0.48828											0.67	16.1703	-306.396										0.134	-497.07	-350.586
	0.67	-8.54492	0.67	-0.85449											0.6705	0.30118	-299.683										0.1341	-496.094	-353.638
	0.6705	-9.76563	0.6705	1.09863											0.671	11.8979	-302.124										0.1342	-497.07	-352.661
	0.671	-8.54492	0.671	-0.85449											0.6715	-3.36093	-297.852										0.1343	-497.803	-352.051
	0.6715	-10.376	0.6715	1.46484											0.672	12.5082	-299.683										0.1344	-495.117	-351.44
	0.672	-8.54492	0.672	-0.97656											0.6725	0.91153	-294.8										0.1345	-494.141	-348.511
	0.6725	-9.15527	0.6725	0.85449											0.673	17.391	-295.41										0.1346	-492.798	-349.365
	0.673	-7.32422	0.673	-1.58691											0.6735	-7.63339	-289.307										0.1347	-492.554	-347.656
	0.6735	-10.376	0.6735	1.58691											0.674	10.0668	-293.579										0.1348	-490.112	-350.83
	0.674	-7.93457	0.674	-0.97656											0.6745	-1.52988	-289.307										0.1349	-491.699	-348.633
	0.6745	-9.76563	0.6745	0.36621											0.675	8.8461	-291.138										0.135	-491.455	-348.389
	0.675	-7.32422	0.675	-0.73242											0.6755	-7.63339	-286.255										0.1351	-488.647	-349.243
	0.6755	-9.15527	0.6755	1.09863											0.676	14.3393	-289.917										0.1352	-486.328	-347.046
	0.676	-6.71387	0.676	-1.09863											0.6765	0.91153	-284.424										0.1353	-488.77	-346.313
	0.6765	-9.76563	0.6765	0.61035											0.677	12.5082	-291.748										0.1354	-490.356	-347.534
	0.677	-7.93457	0.677	-1.2207											0.6775	-2.75058	-287.476										0.1355	-487.549	-347.534
	0.6775	-9.76563	0.6775	0.36621											0.678	10.6772	-287.476										0.1356	-489.868	-343.994
	0.678	-7.32422	0.678	-1.09863											0.6785	-0.91953	-279.541										0.1357	-486.938	-346.68
	0.6785	-9.15527	0.6785	-0.12207											0.679	12.5082	-291.138										0.1358	-485.107	-346.069
	0.679	-7.32422	0.679	-2.31934											0.6795	3.35294	-282.593										0.1359	-485.84	-342.407
	0.6795	-9.76563	0.6795	0.85449											0.68	13.1186	-288.086										0.136	-483.398	-344.116
	0.68	-7.93457	0.68	-1.09863											0.6805	-6.41269	-280.762										0.1361	-486.938	-345.215
	0.6805	-9.15527	0.6805	-0.12207											0.681	13.7289	-284.424										0.1362	-485.229	-344.604
	0.681	-6.71387	0.681	-1.95312											0.6815	-0.30917	-278.931										0.1363	-484.131	-344.116
	0.6815	-9.76563	0.6815	1.09863											0.682	12.5082	-283.813										0.1364	-481.445	-341.919
	0.682	-7.93457	0.682	-1.95312											0.6825	-2.14023	-276.489										0.1365	-484.253	-342.285
	0.6825	-9.76563	0.6825	0.73242											0.683	18.0014	-278.931										0.1366	-479.004	-342.773
	0.683	-7.93457	0.683	-1.46484											0.6835	1.52188	-274.048										0.1367	-482.666	-343.384
	0.6835	-10.9863	0.6835	-0.12207											0.684	12.5082	-280.762										0.1368	-481.445	-342.285
	0.684	-8.54492	0.684	-1.46484											0.6845	-0.91953	-272.217										0.1369	-479.614	-339.478
	0.6845	-9.76563	0.6845	0.12207											0.685	11.2875	-278.931										0.137	-481.934	-341.431
	0.685	-7.93457	0.685	-1.83105											0.6855	1.52188	-275.269										0.1371	-477.295	-341.186
	0.6855	-10.376	0.6855	0.24414											0.686	13.7289	-277.1										0.1372	-475.098	-339.722
	0.686	-7.32422	0.686	-0.48828											0.6865	0.30118	-270.996										0.1373	-476.074	-339.722
	0.6865	-10.376	0.6865	1.09863											0.687	13.7289	-277.1										0.1374	-477.661	-341.309
	0.687	-7.32422	0.687	-0.97656											0.6875	-2.14023	-270.386										0.1375	-477.173	-340.332
	0.6875	-10.376	0.6875	1.70898											0.688	11.2875	-274.048										0.1376	-475.83	-339.233
	0.688	-8.54492	0.688	-0.61035											0.6885	-2.75058	-269.165										0.1377	-474.976	-339.355
	0.6885	-10.376	0.6885	1.34277											0.689	18.6117	-276.489										0.1378	-473.633	-335.937
	0.689	-7.93457	0.689	-1.2207											0.6895	-0.91953	-269.775										0.1379	-472.046	-337.28
	0.6895	-9.76563	0.6895	0.61035											0.69	13.7289	-275.269										0.138	-470.215	-337.158
	0.69	-7.93457	0.69	-0.97656											0.6905	0.30118	-271.606										0.1381	-473.145	-336.548
	0.6905	-9.76563	0.6905	0.85449											0.691	7.01505	-272.217										0.1382	-472.534	-336.792
	0.691	-7.93457	0.691	-0.61035											0.6915	-3.36093	-269.165										0.1383	-472.046	-334.351
	0.6915	-9.76563	0.6915	0.97656											0.692	10.6772	-273.438										0.1384	-469.482	-334.961
	0.692	-7.32422	0.692	-0.85449											0.6925	0.30118	-268.555										0.1385	-470.825	-336.182
	0.6925	-9.15527	0.6925	0.85449											0.693	12.5082	-269.775										0.1386	-471.436	-337.769
	0.693	-7.32422	0.693	-1.09863											0.6935	-2.14023	-265.503										0.1387	-467.895	-334.839
	0.6935	-9.76563	0.6935	0.36621											0.694	13.7289	-269.775										0.1388	-469.849	-333.984
	0.694	-6.71387	0.694	-0.85449											0.6945	-2.14023	-265.503										0.1389	-469.116	-335.083
	0.6945	-9.76563	0.6945	0.36621											0.695	10.6772	-270.386										0.139	-468.262	-332.886
	0.695	-7.32422	0.695	-1.2207											0.6955	-0.91953	-265.503										0.1391	-466.309	-335.571
	0.6955	-9.76563	0.6955	0.73242											0.696	8.8461	-272.827										0.1392	-467.407	-334.717
	0.696	-7.32422	0.696	-2.0752											0.6965	1.52188	-266.724										0.1393	-465.698	-333.862
	0.6965	-9.15527	0.6965	0.97656											0.697	15.56	-271.606										0.1394	-465.088	-335.571
	0.697	-6.71387	0.697	-1.58691											0.6975	4.57364	-265.503										0.1395	-467.163	-332.886
	0.6975	-10.376	0.6975	0.48828											0.698	16.1703	-270.386										0.1396	-465.332	-331.543
	0.698	-7.32422	0.698	-1.95312											0.6985	2.74258	-264.893										0.1397	-464.233	-333.008
	0.6985	-10.376	0.6985	0.97656											0.699	21.0531	-270.996										0.1398	-465.576	-332.642
	0.699	-7.32422	0.699	-1.58691											0.6995	-0.30917	-269.165										0.1399	-461.548	-330.444
	0.6995	-10.376	0.6995	0.61035											0.7	9.45645	-275.879										0.14	-458.862	-328.735
	0.7	-7.32422	0.7	-1.34277											0.7005	-3.97128	-266.113										0.1401	-462.402	-329.712
	0.7005	-10.9863	0.7005	-0.12207											0.701	20.4428	-273.438										0.1402	-460.327	-327.515
	0.701	-8.54492	0.701	-1.2207											0.7015	-7.63339	-269.165										0.1403	-458.374	-329.59
	0.7015	-10.9863	0.7015	0.48828											0.702	10.6772	-275.269										0.1404	-458.13	-328.857
	0.702	-7.32422	0.702	-1.2207											0.7025	-3.36093	-269.165										0.1405	-457.275	-327.759
	0.7025	-10.376	0.7025	0.73242											0.703	18.0014	-271.606										0.1406	-456.421	-327.026
	0.703	-7.93457	0.703	-0.85449											0.7035	-3.36093	-267.334										0.1407	-455.811	-327.27
	0.7035	-10.376	0.7035	0.73242											0.704	15.56	-272.217										0.1408	-453.979	-327.27
	0.704	-7.93457	0.704	-0.48828											0.7045	0.30118	-266.724										0.1409	-455.078	-327.393
	0.7045	-11.5967	0.7045	0.73242											0.705	10.6772	-269.775										0.141	-452.026	-325.561
	0.705	-8.54492	0.705	-0.61035											0.7055	-3.97128	-265.503										0.1411	-452.393	-325.684
	0.7055	-9.76563	0.7055	1.2207											0.706	8.8461	-269.775										0.1412	-452.393	-327.27
	0.706	-7.93457	0.706	-1.83105											0.7065	-2.14023	-266.724										0.1413	-453.003	-327.759
	0.7065	-9.15527	0.7065	1.2207											0.707	12.5082	-270.386										0.1414	-450.928	-324.097
	0.707	-7.93457	0.707	-0.12207											0.7075	0.91153	-263.672										0.1415	-452.393	-326.172
	0.7075	-10.376	0.7075	1.2207											0.708	10.0668	-269.165										0.1416	-451.05	-326.172
	0.708	-8.54492	0.708	-0.85449											0.7085	3.96329	-264.282										0.1417	-448.364	-326.782
	0.7085	-10.376	0.7085	0.61035											0.709	10.6772	-269.165										0.1418	-454.59	-326.416
	0.709	-7.93457	0.709	-1.95312											0.7095	-3.36093	-266.113										0.1419	-449.707	-323.853
	0.7095	-8.54492	0.7095	0.73242											0.71	18.6117	-271.606										0.142	-449.585	-323.73
	0.71	-7.32422	0.71	-1.58691											0.7105	-4.58163	-267.334										0.1421	-451.172	-324.707
	0.7105	-10.376	0.7105	0.73242											0.711	9.45645	-271.606										0.1422	-449.829	-322.388
	0.711	-7.93457	0.711	-1.34277											0.7115	2.13223	-268.555										0.1423	-447.876	-321.777
	0.7115	-9.76563	0.7115	0.24414											0.712	11.8979	-272.217										0.1424	-448.73	-322.51
	0.712	-6.71387	0.712	-1.83105											0.7125	-0.91953	-267.334										0.1425	-451.538	-322.144
	0.7125	-9.76563	0.7125	-0.61035											0.713	13.1186	-272.827										0.1426	-448.12	-322.632
	0.713	-7.32422	0.713	-1.09863											0.7135	3.35294	-263.672										0.1427	-447.021	-322.51
	0.7135	-10.376	0.7135	0.85449											0.714	12.5082	-271.606										0.1428	-447.876	-323.975
	0.714	-7.93457	0.714	-1.58691											0.7145	-3.36093	-266.113										0.1429	-449.219	-323.975
	0.7145	-10.376	0.7145	0.48828											0.715	10.0668	-272.217										0.143	-444.946	-318.115
	0.715	-8.54492	0.715	-1.2207											0.7155	2.13223	-266.113										0.1431	-447.144	-322.144
	0.7155	-10.376	0.7155	0.36621											0.716	16.1703	-274.048										0.1432	-442.627	-322.876
	0.716	-7.32422	0.716	-1.95312											0.7165	-2.14023	-270.386										0.1433	-445.923	-320.557
	0.7165	-9.76563	0.7165	0.36621											0.717	17.391	-275.269										0.1434	-442.505	-319.946
	0.717	-7.93457	0.717	-1.83105											0.7175	2.13223	-270.386										0.1435	-442.017	-319.824
	0.7175	-10.376	0.7175	0.36621											0.718	16.1703	-274.048										0.1436	-443.359	-321.045
	0.718	-7.93457	0.718	-1.83105											0.7185	-2.75058	-269.165										0.1437	-440.796	-321.045
	0.7185	-9.76563	0.7185	0.97656											0.719	13.7289	-270.996										0.1438	-441.162	-322.266
	0.719	-7.93457	0.719	-0.61035											0.7195	-1.52988	-267.944										0.1439	-441.528	-318.848
	0.7195	-10.376	0.7195	1.46484											0.72	13.1186	-274.048										0.144	-441.04	-318.603
	0.72	-7.32422	0.72	-0.61035											0.7205	-0.30917	-269.165										0.1441	-437.866	-318.359
	0.7205	-10.9863	0.7205	1.09863											0.721	16.1703	-273.438										0.1442	-440.674	-319.946
	0.721	-8.54492	0.721	-0.97656											0.7215	-9.46445	-264.282										0.1443	-437.5	-318.97
	0.7215	-10.9863	0.7215	1.70898											0.722	8.8461	-272.827										0.1444	-437.622	-318.97
	0.722	-9.15527	0.722	-0.73242											0.7225	-0.91953	-263.672										0.1445	-437.5	-320.068
	0.7225	-9.76563	0.7225	0.85449											0.723	9.45645	-273.438										0.1446	-436.89	-317.871
	0.723	-6.71387	0.723	-1.09863											0.7235	0.30118	-266.724										0.1447	-437.744	-316.772
	0.7235	-9.76563	0.7235	0.73242											0.724	18.6117	-272.827										0.1448	-435.181	-318.237
	0.724	-7.32422	0.724	-0.73242											0.7245	0.30118	-266.113										0.1449	-432.739	-315.796
	0.7245	-10.376	0.7245	0.73242											0.725	13.1186	-271.606										0.145	-430.542	-317.749
	0.725	-7.93457	0.725	-0.36621											0.7255	-3.36093	-266.724										0.1451	-433.716	-317.627
	0.7255	-9.76563	0.7255	0.73242											0.726	14.3393	-270.996										0.1452	-436.523	-315.308
	0.726	-7.32422	0.726	-1.83105											0.7265	-1.52988	-266.113										0.1453	-430.542	-318.237
	0.7265	-9.76563	0.7265	0.36621											0.727	8.8461	-268.555										0.1454	-431.03	-315.796
	0.727	-7.93457	0.727	-1.2207											0.7275	2.74258	-264.893										0.1455	-429.077	-312.134
	0.7275	-10.376	0.7275	0.12207											0.728	13.1186	-269.775										0.1456	-431.641	-315.918
	0.728	-7.32422	0.728	-1.95312											0.7285	-2.14023	-261.841										0.1457	-427.856	-313.232
	0.7285	-9.15527	0.7285	0.48828											0.729	10.0668	-270.386										0.1458	-428.833	-313.721
	0.729	-7.32422	0.729	-3.05176											0.7295	3.35294	-265.503										0.1459	-427.978	-313.232
	0.7295	-9.15527	0.7295	0.73242											0.73	15.56	-271.606										0.146	-426.392	-312.988
	0.73	-6.71387	0.73	-1.2207											0.7305	6.40469	-263.672										0.1461	-425.659	-317.383
	0.7305	-9.76563	0.7305	0.12207											0.731	14.3393	-269.165										0.1462	-427.734	-313.11
	0.731	-7.93457	0.731	-1.70898											0.7315	5.79434	-265.503										0.1463	-424.316	-313.477
	0.7315	-10.376	0.7315	0.97656											0.732	15.56	-272.217										0.1464	-426.392	-312.378
	0.732	-8.54492	0.732	-1.58691											0.7325	3.35294	-264.893										0.1465	-424.805	-309.936
	0.7325	-10.376	0.7325	-0.12207											0.733	17.391	-268.555										0.1466	-424.194	-312.256
	0.733	-7.93457	0.733	-1.2207											0.7335	0.30118	-263.062										0.1467	-423.706	-313.599
	0.7335	-10.376	0.7335	0.24414											0.734	16.7807	-269.775										0.1468	-424.194	-313.232
	0.734	-8.54492	0.734	-1.58691											0.7345	0.30118	-265.503										0.1469	-423.096	-312.256
	0.7345	-10.9863	0.7345	0.97656											0.735	16.7807	-268.555										0.147	-424.927	-312.988
	0.735	-8.54492	0.735	-0.73242											0.7355	0.30118	-264.282										0.1471	-421.997	-310.913
	0.7355	-10.9863	0.7355	1.70898											0.736	16.1703	-266.724										0.1472	-420.41	-309.204
	0.736	-7.93457	0.736	-0.61035											0.7365	1.52188	-263.062										0.1473	-419.678	-310.181
	0.7365	-10.9863	0.7365	0.36621											0.737	11.8979	-268.555										0.1474	-422.363	-309.692
	0.737	-7.93457	0.737	-0.73242											0.7375	-1.52988	-261.23										0.1475	-419.922	-309.082
	0.7375	-10.9863	0.7375	2.19727											0.738	16.1703	-267.944										0.1476	-420.898	-307.495
	0.738	-8.54492	0.738	-1.2207											0.7385	-0.30917	-260.01										0.1477	-420.776	-304.687
	0.7385	-10.376	0.7385	0.48828											0.739	13.1186	-265.503										0.1478	-419.434	-307.373
	0.739	-8.54492	0.739	-0.61035											0.7395	-1.52988	-262.451										0.1479	-419.556	-306.03
	0.7395	-9.76563	0.7395	1.70898											0.74	13.7289	-266.724										0.148	-418.579	-305.664
	0.74	-7.32422	0.74	-1.46484											0.7405	0.91153	-261.23										0.1481	-419.311	-307.495
	0.7405	-10.376	0.7405	0.48828											0.741	13.1186	-265.503										0.1482	-418.579	-308.838
	0.741	-8.54492	0.741	-0.48828											0.7415	-0.30917	-261.23										0.1483	-418.579	-305.298
	0.7415	-10.9863	0.7415	1.09863											0.742	9.45645	-266.113										0.1484	-417.236	-307.617
	0.742	-7.93457	0.742	-1.2207											0.7425	-2.75058	-263.062										0.1485	-416.748	-305.908
	0.7425	-8.54492	0.7425	0.97656											0.743	10.6772	-266.113										0.1486	-417.114	-303.711
	0.743	-6.71387	0.743	-1.09863											0.7435	-2.75058	-260.01										0.1487	-416.138	-304.077
	0.7435	-9.15527	0.7435	0.12207											0.744	14.9496	-263.062										0.1488	-415.771	-305.298
	0.744	-6.71387	0.744	-1.2207											0.7445	-0.91953	-258.179										0.1489	-416.138	-306.519
	0.7445	-9.76563	0.7445	0.12207											0.745	8.23575	-263.672										0.149	-412.476	-306.519
	0.745	-6.71387	0.745	-2.19727											0.7455	-0.91953	-260.01										0.1491	-411.865	-304.687
	0.7455	-10.376	0.7455	0.12207											0.746	8.8461	-264.282										0.1492	-409.668	-302.612
	0.746	-6.10352	0.746	-1.83105											0.7465	1.52188	-259.399										0.1493	-411.011	-300.293
	0.7465	-9.76563	0.7465	0.12207											0.747	13.1186	-262.451										0.1494	-411.865	-305.176
	0.747	-7.32422	0.747	-1.46484											0.7475	3.96329	-253.296										0.1495	-410.645	-299.927
	0.7475	-10.376	0.7475	0.12207											0.748	21.0531	-265.503										0.1496	-409.302	-302.124
	0.748	-7.93457	0.748	-1.34277											0.7485	1.52188	-260.01										0.1497	-408.813	-300.781
	0.7485	-10.376	0.7485	0.73242											0.749	14.9496	-266.724										0.1498	-406.372	-302.368
	0.749	-7.32422	0.749	-0.97656											0.7495	-0.91953	-260.01										0.1499	-406.616	-301.758
	0.7495	-9.76563	0.7495	0.24414											0.75	10.6772	-265.503										0.15	-409.058	-300.049
	0.75	-7.93457	0.75	-1.46484											0.7505	3.35294	-261.841										0.1501	-407.104	-299.561
	0.7505	-10.376	0.7505	-0.24414											0.751	14.3393	-266.113										0.1502	-406.982	-301.636
	0.751	-8.54492	0.751	-0.85449											0.7515	2.74258	-261.841										0.1503	-406.616	-298.828
	0.7515	-10.9863	0.7515	0.97656											0.752	13.7289	-265.503										0.1504	-405.029	-298.462
	0.752	-7.93457	0.752	-0.73242											0.7525	2.74258	-261.23										0.1505	-405.762	-297.974
	0.7525	-10.376	0.7525	0.36621											0.753	18.0014	-264.282										0.1506	-403.686	-301.27
	0.753	-6.71387	0.753	-1.2207											0.7535	-3.36093	-260.01										0.1507	-402.588	-300.415
	0.7535	-10.9863	0.7535	1.2207											0.754	18.0014	-266.724										0.1508	-404.175	-298.584
	0.754	-8.54492	0.754	-1.46484											0.7545	-0.91953	-260.01										0.1509	-401.855	-301.392
	0.7545	-10.376	0.7545	1.70898											0.755	14.9496	-265.503										0.151	-405.64	-299.561
	0.755	-8.54492	0.755	-1.46484											0.7555	2.74258	-260.01										0.1511	-403.442	-298.95
	0.7555	-10.376	0.7555	1.2207											0.756	14.3393	-264.893										0.1512	-403.076	-299.438
	0.756	-7.93457	0.756	-1.83105											0.7565	1.52188	-258.179										0.1513	-402.344	-296.02
	0.7565	-9.76563	0.7565	0.73242											0.757	13.1186	-263.062										0.1514	-405.762	-296.02
	0.757	-7.93457	0.757	-0.24414											0.7575	-7.02304	-259.399										0.1515	-404.297	-298.096
	0.7575	-9.76563	0.7575	1.2207											0.758	8.8461	-263.062										0.1516	-401.855	-294.678
	0.758	-8.54492	0.758	-0.24414											0.7585	2.13223	-258.789										0.1517	-400.391	-296.875
	0.7585	-8.54492	0.7585	1.09863											0.759	11.2875	-261.23										0.1518	-401.611	-297.729
	0.759	-7.32422	0.759	-0.73242											0.7595	2.74258	-253.906										0.1519	-399.902	-294.434
	0.7595	-9.15527	0.7595	1.09863											0.76	15.56	-263.672										0.152	-402.466	-296.875
	0.76	-6.71387	0.76	-1.09863											0.7605	1.52188	-255.127										0.1521	-401.978	-294.678
	0.7605	-9.76563	0.7605	-0.24414											0.761	18.0014	-264.282										0.1522	-398.071	-296.265
	0.761	-7.93457	0.761	-1.58691											0.7615	2.74258	-259.399										0.1523	-400.024	-294.434
	0.7615	-10.376	0.7615	0.73242											0.762	14.3393	-266.113										0.1524	-397.217	-293.091
	0.762	-7.93457	0.762	-2.0752											0.7625	7.01505	-260.62										0.1525	-397.949	-292.48
	0.7625	-9.76563	0.7625	0.24414											0.763	16.7807	-267.944										0.1526	-398.437	-294.067
	0.763	-7.93457	0.763	-1.34277											0.7635	-1.52988	-258.789										0.1527	-397.705	-295.044
	0.7635	-9.15527	0.7635	0.97656											0.764	11.2875	-267.944										0.1528	-398.926	-291.382
	0.764	-6.71387	0.764	-0.97656											0.7645	-5.80234	-263.062										0.1529	-397.461	-292.358
	0.7645	-10.9863	0.7645	0											0.765	17.391	-267.334										0.153	-395.752	-291.626
	0.765	-7.93457	0.765	-1.34277											0.7655	-3.36093	-264.893										0.1531	-396.606	-292.236
	0.7655	-10.9863	0.7655	1.2207											0.766	14.3393	-270.386										0.1532	-396.484	-289.917
	0.766	-7.93457	0.766	-1.83105											0.7665	0.30118	-266.113										0.1533	-394.531	-291.626
	0.7665	-9.76563	0.7665	0.73242											0.767	11.8979	-272.827										0.1534	-394.653	-293.945
	0.767	-7.93457	0.767	-1.2207											0.7675	-0.30917	-267.334										0.1535	-395.752	-289.917
	0.7675	-10.376	0.7675	-0.12207											0.768	14.3393	-270.386										0.1536	-390.991	-293.335
	0.768	-8.54492	0.768	-0.36621											0.7685	0.30118	-264.893										0.1537	-395.874	-290.527
	0.7685	-10.376	0.7685	1.09863											0.769	14.9496	-266.724										0.1538	-396.728	-291.626
	0.769	-7.93457	0.769	-0.61035											0.7695	0.30118	-263.062										0.1539	-394.287	-292.358
	0.7695	-10.376	0.7695	0.61035											0.77	13.7289	-266.724										0.154	-392.578	-291.504
	0.77	-8.54492	0.77	-0.61035											0.7705	-4.58163	-261.841										0.1541	-392.7	-290.161
	0.7705	-10.376	0.7705	1.46484											0.771	10.0668	-268.555										0.1542	-391.235	-292.847
	0.771	-7.93457	0.771	-0.61035											0.7715	-3.36093	-260.62										0.1543	-391.357	-289.062
	0.7715	-10.9863	0.7715	1.09863											0.772	11.8979	-267.944										0.1544	-390.503	-288.452
	0.772	-7.93457	0.772	-0.36621											0.7725	-2.14023	-262.451										0.1545	-389.77	-293.457
	0.7725	-9.76563	0.7725	0.85449											0.773	18.6117	-266.724										0.1546	-387.085	-294.311
	0.773	-7.32422	0.773	-0.85449											0.7735	-3.36093	-263.062										0.1547	-391.113	-291.138
	0.7735	-10.9863	0.7735	0.73242											0.774	8.8461	-266.113										0.1548	-389.16	-288.086
	0.774	-7.93457	0.774	-0.48828											0.7745	-5.80234	-262.451										0.1549	-387.817	-289.185
	0.7745	-9.76563	0.7745	1.34277											0.775	11.8979	-266.113										0.155	-385.132	-288.086
	0.775	-8.54492	0.775	-0.73242											0.7755	-8.24374	-261.841										0.1551	-389.648	-292.114
	0.7755	-9.15527	0.7755	1.95312											0.776	12.5082	-266.724										0.1552	-386.719	-288.696
	0.776	-6.71387	0.776	-1.2207											0.7765	-4.58163	-259.399										0.1553	-385.986	-286.865
	0.7765	-9.76563	0.7765	0.73242											0.777	11.2875	-268.555										0.1554	-386.353	-288.818
	0.777	-7.32422	0.777	-1.2207											0.7775	-4.58163	-261.23										0.1555	-385.498	-288.452
	0.7775	-10.376	0.7775	0.36621											0.778	12.5082	-266.113										0.1556	-388.184	-288.086
	0.778	-7.93457	0.778	-1.09863											0.7785	-1.52988	-261.23										0.1557	-385.376	-288.208
	0.7785	-9.15527	0.7785	0.48828											0.779	10.6772	-266.724										0.1558	-384.644	-285.278
	0.779	-7.93457	0.779	-2.31934											0.7795	1.52188	-261.23										0.1559	-383.667	-289.917
	0.7795	-9.15527	0.7795	0.48828											0.78	10.6772	-267.334										0.156	-379.761	-287.109
	0.78	-6.71387	0.78	-1.70898											0.7805	-2.75058	-260.01										0.1561	-382.324	-287.476
	0.7805	-9.76563	0.7805	0.24414											0.781	18.6117	-268.555										0.1562	-382.202	-287.353
	0.781	-7.32422	0.781	-1.09863											0.7815	1.52188	-260.62										0.1563	-381.836	-286.743
	0.7815	-10.376	0.7815	1.58691											0.782	10.6772	-269.165										0.1564	-381.348	-287.964
	0.782	-8.54492	0.782	-1.95312											0.7825	-0.91953	-261.23										0.1565	-380.249	-284.912
	0.7825	-9.76563	0.7825	0.97656											0.783	16.7807	-270.386										0.1566	-381.47	-284.424
	0.783	-7.93457	0.783	-1.46484											0.7835	-0.91953	-265.503										0.1567	-381.103	-284.424
	0.7835	-10.376	0.7835	0											0.784	11.8979	-273.438										0.1568	-378.052	-284.546
	0.784	-8.54492	0.784	-1.46484											0.7845	-2.75058	-266.113										0.1569	-377.319	-285.522
	0.7845	-10.376	0.7845	0.48828											0.785	8.8461	-268.555										0.157	-374.512	-285.4
	0.785	-8.54492	0.785	-0.73242											0.7855	-7.63339	-263.672										0.1571	-377.319	-283.691
	0.7855	-10.376	0.7855	0.24414											0.786	11.8979	-267.334										0.1572	-378.052	-284.668
	0.786	-7.32422	0.786	-1.46484											0.7865	-0.30917	-264.282										0.1573	-377.319	-286.987
	0.7865	-9.76563	0.7865	0.73242											0.787	13.7289	-268.555										0.1574	-378.784	-285.4
	0.787	-7.32422	0.787	-1.34277											0.7875	-2.14023	-260.62										0.1575	-378.906	-282.837
	0.7875	-10.376	0.7875	2.0752											0.788	6.40469	-264.893										0.1576	-380.981	-285.278
	0.788	-8.54492	0.788	-1.58691											0.7885	-3.97128	-260.62										0.1577	-374.756	-282.471
	0.7885	-10.376	0.7885	1.09863											0.789	8.23575	-266.113										0.1578	-377.93	-281.25
	0.789	-8.54492	0.789	-0.73242											0.7895	-0.30917	-261.841										0.1579	-375.488	-285.889
	0.7895	-10.9863	0.7895	0.36621											0.79	10.6772	-264.893										0.158	-376.831	-283.569
	0.79	-7.93457	0.79	-0.97656											0.7905	-2.75058	-260.01										0.1581	-376.099	-282.593
	0.7905	-9.76563	0.7905	1.58691											0.791	8.23575	-262.451										0.1582	-373.535	-279.541
	0.791	-8.54492	0.791	-0.36621											0.7915	-1.52988	-258.789										0.1583	-376.343	-280.029
	0.7915	-10.376	0.7915	0.48828											0.792	11.8979	-262.451										0.1584	-376.099	-280.762
	0.792	-7.93457	0.792	-0.85449											0.7925	0.91153	-258.179										0.1585	-372.681	-282.104
	0.7925	-10.376	0.7925	1.83105											0.793	11.8979	-262.451										0.1586	-374.268	-281.738
	0.793	-7.93457	0.793	-1.2207											0.7935	-1.52988	-260.01										0.1587	-373.169	-277.71
	0.7935	-9.76563	0.7935	-0.24414											0.794	18.6117	-262.451										0.1588	-373.413	-278.809
	0.794	-7.32422	0.794	-1.09863											0.7945	-1.52988	-258.789										0.1589	-371.582	-276.978
	0.7945	-10.9863	0.7945	0.36621											0.795	11.2875	-263.062										0.159	-372.436	-278.32
	0.795	-6.71387	0.795	-1.58691											0.7955	-0.30917	-258.789										0.1591	-371.948	-277.222
	0.7955	-9.15527	0.7955	0.24414											0.796	13.1186	-264.893										0.1592	-370.605	-275.879
	0.796	-6.71387	0.796	-2.19727											0.7965	0.30118	-261.23										0.1593	-371.948	-275.757
	0.7965	-9.15527	0.7965	0											0.797	11.2875	-266.724										0.1594	-369.141	-277.954
	0.797	-7.32422	0.797	-0.73242											0.7975	2.74258	-259.399										0.1595	-370.239	-276.245
	0.7975	-10.9863	0.7975	0.61035											0.798	18.6117	-268.555										0.1596	-369.263	-277.954
	0.798	-8.54492	0.798	-0.85449											0.7985	4.57364	-263.062										0.1597	-368.042	-278.442
	0.7985	-9.76563	0.7985	0.61035											0.799	14.3393	-266.724										0.1598	-368.042	-276.733
	0.799	-7.32422	0.799	-1.83105											0.7995	3.96329	-261.841										0.1599	-368.164	-277.1
	0.7995	-9.76563	0.7995	0.61035											0.8	16.7807	-267.334										0.16	-368.774	-276.245
	0.8	-7.93457	0.8	-1.2207											0.8005	-0.30917	-264.282										0.1601	-369.873	-275.269
	0.8005	-10.376	0.8005	0.48828											0.801	11.8979	-269.775										0.1602	-370.361	-276.123
	0.801	-7.93457	0.801	-0.97656											0.8015	2.13223	-265.503										0.1603	-368.774	-273.926
	0.8015	-10.9863	0.8015	0.85449											0.802	17.391	-269.165										0.1604	-369.995	-276.855
	0.802	-8.54492	0.802	-1.2207											0.8025	2.13223	-264.282										0.1605	-366.699	-275.024
	0.8025	-9.76563	0.8025	0.61035											0.803	17.391	-265.503										0.1606	-363.647	-273.315
	0.803	-7.93457	0.803	-1.09863											0.8035	2.13223	-259.399										0.1607	-366.211	-273.315
	0.8035	-10.9863	0.8035	0.85449											0.804	13.1186	-268.555										0.1608	-363.892	-275.757
	0.804	-7.93457	0.804	-19.5312											0.8045	0.30118	-258.789										0.1609	-364.136	-275.146
	0.8045	-10.9863	0.8045	0.48828											0.805	13.7289	-264.893										0.161	-360.84	-275.635
	0.805	-7.93457	0.805	-5.98144											0.8055	2.74258	-256.958										0.1611	-362.915	-272.705
	0.8055	-10.9863	0.8055	4.27246											0.806	15.56	-263.672										0.1612	-361.938	-272.339
	0.806	-7.93457	0.806	2.31934											0.8065	-2.75058	-258.789										0.1613	-362.793	-271.24
	0.8065	-9.76563	0.8065	4.39453											0.807	11.8979	-264.282										0.1614	-364.99	-273.315
	0.807	-7.32422	0.807	1.34277											0.8075	-3.36093	-260.62										0.1615	-361.328	-273.315
	0.8075	-9.76563	0.8075	3.41797											0.808	8.23575	-266.724										0.1616	-363.77	-271.851
	0.808	-6.71387	0.808	0.12207											0.8085	-3.97128	-258.179										0.1617	-363.403	-272.461
	0.8085	-9.76563	0.8085	2.0752											0.809	10.0668	-266.113										0.1618	-362.549	-270.752
	0.809	-6.10352	0.809	-1.46484											0.8095	-5.19199	-261.23										0.1619	-360.474	-271.606
	0.8095	-10.376	0.8095	1.58691											0.81	6.40469	-264.282										0.162	-360.474	-271.362
	0.81	-7.93457	0.81	-1.70898											0.8105	-5.19199	-257.568										0.1621	-360.352	-273.193
	0.8105	-9.15527	0.8105	0.73242											0.811	11.2875	-266.724										0.1622	-361.084	-272.827
	0.811	-7.93457	0.811	-1.70898											0.8115	-3.97128	-258.789										0.1623	-360.107	-272.217
	0.8115	-10.376	0.8115	0.36621											0.812	11.8979	-269.775										0.1624	-361.084	-273.315
	0.812	-7.93457	0.812	-1.83105											0.8125	-1.52988	-261.23										0.1625	-360.84	-270.752
	0.8125	-9.76563	0.8125	0.36621											0.813	13.7289	-268.555										0.1626	-357.3	-270.752
	0.813	-6.71387	0.813	-1.58691											0.8135	-6.41269	-262.451										0.1627	-360.107	-270.63
	0.8135	-9.76563	0.8135	0.85449											0.814	8.23575	-270.996										0.1628	-358.032	-272.217
	0.814	-7.32422	0.814	-0.97656											0.8145	5.18399	-266.724										0.1629	-359.253	-273.56
	0.8145	-10.376	0.8145	0.12207											0.815	15.56	-270.996										0.163	-356.811	-271.118
	0.815	-7.32422	0.815	-1.34277											0.8155	0.91153	-267.944										0.1631	-355.835	-270.752
	0.8155	-9.76563	0.8155	0.73242											0.816	10.0668	-271.606										0.1632	-355.957	-270.264
	0.816	-7.32422	0.816	-1.58691											0.8165	0.91153	-267.334										0.1633	-358.52	-270.142
	0.8165	-9.76563	0.8165	0.61035											0.817	12.5082	-285.645										0.1634	-356.445	-271.484
	0.817	-7.93457	0.817	-1.34277											0.8175	-0.91953	-272.827										0.1635	-356.811	-269.653
	0.8175	-10.9863	0.8175	0.12207											0.818	18.0014	-286.865										0.1636	-354.736	-268.799
	0.818	-7.93457	0.818	-0.48828											0.8185	2.74258	-281.372										0.1637	-356.079	-266.113
	0.8185	-10.376	0.8185	0.85449											0.819	20.4428	-285.034										0.1638	-353.271	-268.555
	0.819	-7.32422	0.819	-0.85449											0.8195	-0.30917	-279.541										0.1639	-355.103	-268.677
	0.8195	-10.376	0.8195	0.12207											0.82	14.3393	-283.203										0.164	-350.952	-270.874
	0.82	-7.93457	0.82	-0.24414											0.8205	0.30118	-275.879										0.1641	-354.98	-267.7
	0.8205	-10.9863	0.8205	1.2207											0.821	13.1186	-278.32										0.1642	-353.638	-267.944
	0.821	-8.54492	0.821	-0.12207											0.8215	-4.58163	-274.658										0.1643	-352.417	-267.822
	0.8215	-10.376	0.8215	1.46484											0.822	12.5082	-277.1										0.1644	-353.394	-269.653
	0.822	-8.54492	0.822	-0.61035											0.8225	-2.14023	-270.996										0.1645	-350.098	-269.287
	0.8225	-10.376	0.8225	1.58691											0.823	14.3393	-274.658										0.1646	-353.394	-267.7
	0.823	-6.10352	0.823	-2.31934											0.8235	-6.41269	-269.165										0.1647	-351.562	-266.968
	0.8235	-10.376	0.8235	0.73242											0.824	10.0668	-274.048										0.1648	-350.098	-266.357
	0.824	-7.93457	0.824	-0.61035											0.8245	-2.75058	-269.165										0.1649	-351.562	-265.869
	0.8245	-10.376	0.8245	0.61035											0.825	13.1186	-275.269										0.165	-351.807	-268.188
	0.825	-8.54492	0.825	-1.09863											0.8255	0.30118	-235.596										0.1651	-350.342	-269.043
	0.8255	-10.376	0.8255	1.34277											0.826	8.23575	-283.813										0.1652	-349.976	-264.648
	0.826	-7.32422	0.826	-1.2207											0.8265	-2.14023	-271.606										0.1653	-349.243	-266.968
	0.8265	-9.76563	0.8265	0.24414											0.827	11.2875	-275.879										0.1654	-348.633	-265.015
	0.827	-7.32422	0.827	-1.34277											0.8275	-5.80234	-272.827										0.1655	-351.929	-265.015
	0.8275	-9.76563	0.8275	0											0.828	14.3393	-277.1										0.1656	-345.947	-265.991
	0.828	-7.93457	0.828	-1.46484											0.8285	-2.14023	-271.606										0.1657	-350.22	-266.846
	0.8285	-9.76563	0.8285	0											0.829	16.1703	-277.71										0.1658	-348.145	-261.963
	0.829	-7.32422	0.829	-2.0752											0.8295	0.30118	-272.827										0.1659	-348.877	-261.475
	0.8295	-9.76563	0.8295	0.73242											0.83	7.6254	-276.489										0.166	-350.952	-264.893
	0.83	-7.32422	0.83	-1.34277											0.8305	1.52188	-266.724										0.1661	-346.924	-266.724
	0.8305	-9.76563	0.8305	0.48828											0.831	12.5082	-274.048										0.1662	-348.755	-265.747
	0.831	-7.93457	0.831	-1.09863											0.8315	-0.30917	-269.165										0.1663	-347.534	-264.16
	0.8315	-10.376	0.8315	0.73242											0.832	14.9496	-275.269										0.1664	-349.121	-262.573
	0.832	-7.93457	0.832	-1.34277											0.8325	0.91153	-269.775										0.1665	-347.534	-263.672
	0.8325	-9.76563	0.8325	0.48828											0.833	8.8461	-276.489										0.1666	-346.558	-261.841
	0.833	-7.32422	0.833	-1.58691											0.8335	-3.36093	-268.555										0.1667	-346.558	-261.841
	0.8335	-10.9863	0.8335	0.12207											0.834	18.6117	-275.879										0.1668	-349.853	-264.404
	0.834	-7.93457	0.834	-1.34277											0.8345	0.91153	-269.775										0.1669	-345.825	-260.864
	0.8345	-10.376	0.8345	0.48828											0.835	8.23575	-274.048										0.167	-346.68	-265.503
	0.835	-7.32422	0.835	-0.61035											0.8355	2.13223	-268.555										0.1671	-343.384	-264.282
	0.8355	-10.376	0.8355	0.73242											0.836	19.2221	-273.438										0.1672	-345.093	-259.521
	0.836	-8.54492	0.836	-1.2207											0.8365	3.96329	-268.555										0.1673	-346.436	-261.719
	0.8365	-10.9863	0.8365	0.61035											0.837	10.0668	-272.217										0.1674	-347.9	-262.207
	0.837	-7.93457	0.837	-1.09863											0.8375	-2.14023	-266.724										0.1675	-347.168	-262.695
	0.8375	-10.9863	0.8375	1.95312											0.838	11.2875	-272.217										0.1676	-345.581	-262.451
	0.838	-8.54492	0.838	-1.2207											0.8385	2.13223	-265.503										0.1677	-345.459	-261.475
	0.8385	-10.376	0.8385	0.61035											0.839	11.8979	-271.606										0.1678	-342.041	-259.277
	0.839	-7.93457	0.839	-0.48828											0.8395	-2.14023	-264.893										0.1679	-347.9	-259.521
	0.8395	-11.5967	0.8395	0.48828											0.84	14.9496	-267.334										0.168	-344.849	-261.475
	0.84	-8.54492	0.84	-0.85449											0.8405	-10.0748	-263.672										0.1681	-347.656	-262.695
	0.8405	-10.9863	0.8405	0.73242											0.841	14.3393	-265.503										0.1682	-343.994	-259.277
	0.841	-8.54492	0.841	-0.61035											0.8415	-3.97128	-262.451										0.1683	-344.116	-260.376
	0.8415	-10.376	0.8415	0.85449											0.842	10.0668	-268.555										0.1684	-345.093	-258.911
	0.842	-7.32422	0.842	-2.68555											0.8425	-5.19199	-264.282										0.1685	-343.75	-258.301
	0.8425	-9.76563	0.8425	2.80762											0.843	8.8461	-266.724										0.1686	-342.285	-259.033
	0.843	-6.71387	0.843	-0.61035											0.8435	-4.58163	-263.062										0.1687	-344.116	-257.446
	0.8435	-10.9863	0.8435	0.36621											0.844	8.8461	-266.113										0.1688	-341.309	-258.423
	0.844	-7.32422	0.844	-1.46484											0.8445	-4.58163	-260.62										0.1689	-340.942	-258.911
	0.8445	-10.9863	0.8445	0											0.845	10.6772	-266.724										0.169	-343.994	-258.667
	0.845	-7.32422	0.845	-1.83105											0.8455	-4.58163	-260.62										0.1691	-341.186	-258.789
	0.8455	-9.15527	0.8455	0.61035											0.846	10.0668	-267.944										0.1692	-345.337	-260.864
	0.846	-7.93457	0.846	-1.95312											0.8465	-8.24374	-261.841										0.1693	-341.675	-257.08
	0.8465	-9.15527	0.8465	0.24414											0.847	14.3393	-269.775										0.1694	-342.651	-258.545
	0.847	-7.32422	0.847	-1.46484											0.8475	-0.30917	-263.672										0.1695	-339.844	-257.324
	0.8475	-10.376	0.8475	0.12207											0.848	19.8324	-269.165										0.1696	-339.478	-256.348
	0.848	-7.93457	0.848	-1.09863											0.8485	-1.52988	-265.503										0.1697	-341.064	-257.446
	0.8485	-10.376	0.8485	0.73242											0.849	10.6772	-272.827										0.1698	-338.135	-255.493
	0.849	-8.54492	0.849	-1.46484											0.8495	2.74258	-266.724										0.1699	-339.844	-257.935
	0.8495	-10.376	0.8495	1.09863											0.85	11.2875	-271.606										0.17	-337.036	-258.667
	0.85	-7.93457	0.85	-1.95312											0.8505	-3.97128	-267.944										0.1701	-337.28	-257.202
	0.8505	-10.376	0.8505	0.12207											0.851	7.6254	-272.827										0.1702	-338.013	-258.179
	0.851	-8.54492	0.851	-1.34277											0.8515	3.35294	-268.555										0.1703	-337.402	-254.761
	0.8515	-10.376	0.8515	0.97656											0.852	21.0531	-268.555										0.1704	-336.304	-255.737
	0.852	-7.93457	0.852	-0.61035											0.8525	5.79434	-264.893										0.1705	-336.914	-257.568
	0.8525	-9.76563	0.8525	0.36621											0.853	11.8979	-266.113										0.1706	-339.722	-256.47
	0.853	-8.54492	0.853	-0.36621											0.8535	-0.30917	-261.23										0.1707	-337.158	-255.493
	0.8535	-11.5967	0.8535	1.46484											0.854	13.7289	-263.672										0.1708	-340.332	-255.371
	0.854	-9.15527	0.854	-1.58691											0.8545	-2.14023	-256.958										0.1709	-335.571	-255.127
	0.8545	-10.9863	0.8545	2.68555											0.855	11.8979	-264.893										0.171	-333.13	-254.028
	0.855	-8.54492	0.855	-0.73242											0.8555	-6.41269	-259.399										0.1711	-336.792	-256.836
	0.8555	-10.376	0.8555	1.58691											0.856	7.01505	-266.113										0.1712	-335.449	-253.54
	0.856	-7.93457	0.856	-0.97656											0.8565	0.30118	-260.62										0.1713	-335.937	-254.272
	0.8565	-10.376	0.8565	1.34277											0.857	8.8461	-264.893										0.1714	-331.177	-255.127
	0.857	-7.32422	0.857	-1.09863											0.8575	-3.36093	-260.62										0.1715	-333.374	-254.395
	0.8575	-9.76563	0.8575	0.61035											0.858	11.8979	-264.282										0.1716	-334.351	-255.981
	0.858	-7.93457	0.858	-0.85449											0.8585	-0.30917	-260.62										0.1717	-333.74	-255.127
	0.8585	-9.15527	0.8585	1.2207											0.859	10.0668	-261.841										0.1718	-333.984	-253.296
	0.859	-6.71387	0.859	-0.36621											0.8595	-3.36093	-257.568										0.1719	-331.909	-253.418
	0.8595	-9.76563	0.8595	0.97656											0.86	7.6254	-266.113										0.172	-332.642	-253.174
	0.86	-7.32422	0.86	-1.09863											0.8605	-10.0748	-260.01										0.1721	-331.909	-254.883
	0.8605	-9.76563	0.8605	0.36621											0.861	14.9496	-265.503										0.1722	-332.764	-253.174
	0.861	-7.93457	0.861	-1.70898											0.8615	-0.30917	-260.62										0.1723	-335.571	-253.784
	0.8615	-9.76563	0.8615	0.48828											0.862	11.8979	-268.555										0.1724	-332.275	-254.395
	0.862	-7.93457	0.862	-1.83105											0.8625	0.30118	-260.62										0.1725	-332.275	-253.418
	0.8625	-9.15527	0.8625	0.12207											0.863	13.7289	-267.334										0.1726	-331.299	-252.808
	0.863	-7.32422	0.863	-1.09863											0.8635	-2.14023	-260.62										0.1727	-329.346	-252.319
	0.8635	-10.376	0.8635	0.73242											0.864	15.56	-265.503										0.1728	-331.543	-251.099
	0.864	-7.93457	0.864	-0.97656											0.8645	2.74258	-259.399										0.1729	-331.665	-252.075
	0.8645	-10.376	0.8645	0.48828											0.865	12.5082	-267.944										0.173	-329.712	-252.808
	0.865	-7.93457	0.865	-1.58691											0.8655	3.96329	-263.062										0.1731	-330.322	-253.052
	0.8655	-10.9863	0.8655	0.85449											0.866	13.7289	-268.555										0.1732	-328.613	-250.366
	0.866	-7.93457	0.866	-2.19727											0.8665	1.52188	-263.062										0.1733	-330.688	-251.465
	0.8665	-10.376	0.8665	0.48828											0.867	11.8979	-271.606										0.1734	-329.468	-249.268
	0.867	-8.54492	0.867	-1.58691											0.8675	-1.52988	-264.893										0.1735	-328.613	-251.221
	0.8675	-10.376	0.8675	0.61035											0.868	13.1186	-269.165										0.1736	-329.346	-249.39
	0.868	-7.93457	0.868	-0.85449											0.8685	0.30118	-264.893										0.1737	-328.491	-247.192
	0.8685	-10.9863	0.8685	1.09863											0.869	17.391	-265.503										0.1738	-328.003	-250.488
	0.869	-8.54492	0.869	-1.09863											0.8695	0.91153	-261.841										0.1739	-326.538	-251.221
	0.8695	-10.376	0.8695	0.97656											0.87	10.0668	-265.503										0.174	-329.346	-249.756
	0.87	-7.93457	0.87	-0.61035											0.8705	1.52188	-262.451										0.1741	-327.148	-247.559
	0.8705	-11.5967	0.8705	0.73242											0.871	14.9496	-265.503										0.1742	-327.759	-249.39
	0.871	-9.15527	0.871	-0.73242											0.8715	-0.91953	-261.23										0.1743	-325.684	-248.901
	0.8715	-10.9863	0.8715	1.46484											0.872	16.7807	-269.165										0.1744	-327.393	-248.657
	0.872	-8.54492	0.872	-0.97656											0.8725	0.30118	-260.62										0.1745	-325.317	-250.366
	0.8725	-10.376	0.8725	1.46484											0.873	12.5082	-275.269										0.1746	-328.369	-247.192
	0.873	-7.93457	0.873	-2.0752											0.8735	-2.75058	-261.23										0.1747	-328.003	-249.023
	0.8735	-10.376	0.8735	1.83105											0.874	10.0668	-264.282										0.1748	-328.491	-246.338
	0.874	-7.93457	0.874	-0.61035											0.8745	-5.19199	-260.62										0.1749	-324.585	-246.826
	0.8745	-10.376	0.8745	1.34277											0.875	11.8979	-265.503										0.175	-327.27	-249.756
	0.875	-7.93457	0.875	-0.48828											0.8755	0.30118	-261.841										0.1751	-325.806	-246.582
	0.8755	-9.15527	0.8755	1.34277											0.876	13.1186	-264.893										0.1752	-324.951	-245.117
	0.876	-7.93457	0.876	-1.2207											0.8765	2.13223	-263.062										0.1753	-323.12	-248.657
	0.8765	-9.15527	0.8765	0.97656											0.877	12.5082	-269.165										0.1754	-326.05	-246.216
	0.877	-7.93457	0.877	-1.46484											0.8775	-2.14023	-263.062										0.1755	-324.585	-245.117
	0.8775	-9.76563	0.8775	0.24414											0.878	11.8979	-265.503										0.1756	-325.195	-247.803
	0.878	-7.93457	0.878	-2.0752											0.8785	0.91153	-261.23										0.1757	-322.266	-244.019
	0.8785	-9.76563	0.8785	0.36621											0.879	11.8979	-267.944										0.1758	-324.829	-245.361
	0.879	-7.93457	0.879	-2.19727											0.8795	-3.97128	-258.789										0.1759	-322.021	-244.751
	0.8795	-10.376	0.8795	0.73242											0.88	11.2875	-269.165										0.176	-323.975	-242.676
	0.88	-6.71387	0.88	-1.09863											0.8805	-0.91953	-260.62										0.1761	-322.388	-246.338
	0.8805	-10.9863	0.8805	-0.48828											0.881	14.3393	-269.165										0.1762	-322.998	-241.821
	0.881	-7.93457	0.881	-1.95312											0.8815	-0.91953	-264.282										0.1763	-320.801	-244.141
	0.8815	-10.376	0.8815	0.73242											0.882	15.56	-272.827										0.1764	-322.632	-242.31
	0.882	-7.93457	0.882	-0.97656											0.8825	2.13223	-264.893										0.1765	-321.533	-244.263
	0.8825	-10.9863	0.8825	0.85449											0.883	17.391	-267.944										0.1766	-320.679	-245.483
	0.883	-8.54492	0.883	-1.58691											0.8835	-0.30917	-264.282										0.1767	-322.388	-244.019
	0.8835	-11.5967	0.8835	0											0.884	14.3393	-270.386										0.1768	-320.923	-244.263
	0.884	-9.15527	0.884	-0.85449											0.8845	2.13223	-266.724										0.1769	-320.435	-241.455
	0.8845	-10.376	0.8845	0.12207											0.885	13.7289	-268.555										0.177	-320.801	-245.972
	0.885	-8.54492	0.885	-0.85449											0.8855	4.57364	-264.282										0.1771	-320.435	-242.554
	0.8855	-10.9863	0.8855	0.24414											0.886	19.8324	-270.996										0.1772	-320.312	-241.943
	0.886	-7.93457	0.886	-0.12207											0.8865	0.30118	-263.672										0.1773	-318.603	-242.554
	0.8865	-10.9863	0.8865	1.34277											0.887	13.1186	-272.827										0.1774	-320.557	-242.065
	0.887	-8.54492	0.887	-0.97656											0.8875	-1.52988	-263.672										0.1775	-316.284	-240.601
	0.8875	-10.376	0.8875	2.31934											0.888	18.6117	-269.165										0.1776	-320.068	-242.676
	0.888	-8.54492	0.888	-0.85449											0.8885	5.18399	-263.062										0.1777	-319.702	-242.187
	0.8885	-10.9863	0.8885	1.58691											0.889	18.0014	-269.775										0.1778	-318.115	-241.943
	0.889	-7.32422	0.889	-0.97656											0.8895	-3.36093	-264.893										0.1779	-318.97	-241.821
	0.8895	-9.76563	0.8895	0.85449											0.89	14.3393	-269.775										0.178	-318.603	-241.821
	0.89	-7.93457	0.89	-1.46484											0.8905	-2.14023	-265.503										0.1781	-317.627	-239.99
	0.8905	-10.376	0.8905	1.09863											0.891	12.5082	-270.996										0.1782	-316.772	-239.38
	0.891	-7.93457	0.891	-0.24414											0.8915	3.96329	-264.893										0.1783	-318.359	-240.479
	0.8915	-9.76563	0.8915	0.85449											0.892	15.56	-271.606										0.1784	-316.772	-242.554
	0.892	-7.32422	0.892	-1.70898											0.8925	-0.30917	-265.503										0.1785	-315.796	-240.601
	0.8925	-10.9863	0.8925	1.2207											0.893	12.5082	-267.334										0.1786	-317.017	-240.723
	0.893	-7.32422	0.893	-2.19727											0.8935	-1.52988	-261.841										0.1787	-317.749	-239.868
	0.8935	-10.376	0.8935	0.85449											0.894	13.7289	-270.386										0.1788	-315.796	-243.774
	0.894	-7.93457	0.894	-0.85449											0.8945	2.13223	-264.282										0.1789	-314.697	-241.211
	0.8945	-11.5967	0.8945	0.36621											0.895	14.9496	-269.165										0.179	-313.843	-238.525
	0.895	-6.71387	0.895	-2.44141											0.8955	3.96329	-261.23										0.1791	-315.674	-239.014
	0.8955	-9.76563	0.8955	0.48828											0.896	14.3393	-270.996										0.1792	-313.721	-239.258
	0.896	-7.93457	0.896	-2.31934											0.8965	0.91153	-264.282										0.1793	-312.988	-238.647
	0.8965	-10.376	0.8965	0.97656											0.897	13.7289	-269.165										0.1794	-314.575	-239.99
	0.897	-7.93457	0.897	-1.58691											0.8975	2.74258	-264.282										0.1795	-313.11	-239.258
	0.8975	-10.9863	0.8975	0.24414											0.898	24.7152	-269.165										0.1796	-312.744	-236.938
	0.898	-7.93457	0.898	-1.58691											0.8985	1.52188	-262.451										0.1797	-312.378	-236.328
	0.8985	-10.9863	0.8985	0.73242											0.899	13.7289	-269.775										0.1798	-315.674	-238.403
	0.899	-7.93457	0.899	-0.97656											0.8995	2.74258	-265.503										0.1799	-314.209	-240.967
	0.8995	-10.376	0.8995	0.48828											0.9	19.2221	-267.944										0.18	-312.988	-237.183
	0.9	-8.54492	0.9	-1.2207											0.9005	-5.19199	-263.672										0.1801	-313.232	-239.258
	0.9005	-10.376	0.9005	-0.12207											0.901	14.9496	-268.555										0.1802	-313.232	-240.112
	0.901	-7.93457	0.901	-1.46484											0.9015	-5.19199	-264.893										0.1803	-313.232	-238.77
	0.9015	-12.207	0.9015	0.85449											0.902	16.1703	-267.944										0.1804	-313.721	-237.793
	0.902	-7.93457	0.902	-1.2207											0.9025	2.74258	-261.23										0.1805	-313.232	-236.938
	0.9025	-10.376	0.9025	0.85449											0.903	14.9496	-267.334										0.1806	-314.819	-236.45
	0.903	-8.54492	0.903	-0.61035											0.9035	-2.14023	-263.062										0.1807	-312.622	-238.77
	0.9035	-10.9863	0.9035	1.09863											0.904	14.3393	-267.334										0.1808	-313.232	-237.793
	0.904	-9.15527	0.904	-0.97656											0.9045	0.91153	-261.841										0.1809	-310.669	-235.84
	0.9045	-11.5967	0.9045	1.2207											0.905	11.2875	-266.724										0.181	-311.401	-235.962
	0.905	-8.54492	0.905	-0.61035											0.9055	1.52188	-258.789										0.1811	-313.721	-237.305
	0.9055	-10.9863	0.9055	1.2207											0.906	12.5082	-264.282										0.1812	-311.645	-235.718
	0.906	-7.93457	0.906	-0.61035											0.9065	3.35294	-260.01										0.1813	-309.204	-236.938
	0.9065	-9.76563	0.9065	0.85449											0.907	16.7807	-262.451										0.1814	-310.425	-237.061
	0.907	-7.93457	0.907	-0.73242											0.9075	-4.58163	-258.789										0.1815	-312.866	-236.816
	0.9075	-10.376	0.9075	0.73242											0.908	8.8461	-266.113										0.1816	-309.57	-235.596
	0.908	-8.54492	0.908	-0.36621											0.9085	-4.58163	-257.568										0.1817	-311.401	-233.154
	0.9085	-9.76563	0.9085	1.2207											0.909	4.57364	-263.062										0.1818	-308.105	-235.229
	0.909	-7.93457	0.909	-1.83105											0.9095	-1.52988	-258.179										0.1819	-306.519	-236.938
	0.9095	-9.76563	0.9095	1.2207											0.91	10.0668	-263.672										0.182	-308.838	-233.032
	0.91	-7.32422	0.91	-0.85449											0.9105	-10.6852	-259.399										0.1821	-308.96	-234.131
	0.9105	-10.376	0.9105	0.85449											0.911	16.7807	-264.282										0.1822	-308.716	-233.52
	0.911	-7.93457	0.911	-0.97656											0.9115	0.30118	-258.179										0.1823	-307.617	-235.962
	0.9115	-10.376	0.9115	-0.12207											0.912	13.7289	-268.555										0.1824	-309.448	-235.474
	0.912	-7.32422	0.912	-2.31934											0.9125	2.74258	-260.62										0.1825	-309.936	-234.009
	0.9125	-9.15527	0.9125	-0.12207											0.913	17.391	-270.386										0.1826	-307.861	-230.469
	0.913	-7.32422	0.913	-0.85449											0.9135	1.52188	-261.23										0.1827	-306.03	-231.812
	0.9135	-9.76563	0.9135	0.97656											0.914	14.3393	-266.724										0.1828	-306.763	-232.666
	0.914	-6.71387	0.914	-1.09863											0.9145	4.57364	-263.672										0.1829	-304.443	-234.497
	0.9145	-10.9863	0.9145	0											0.915	18.0014	-264.282										0.183	-305.908	-233.154
	0.915	-8.54492	0.915	-1.58691											0.9155	-3.36093	-261.23										0.1831	-305.054	-233.154
	0.9155	-9.76563	0.9155	0.97656											0.916	11.8979	-267.334										0.1832	-304.443	-233.398
	0.916	-7.93457	0.916	-2.68555											0.9165	0.30118	-261.23										0.1833	-306.03	-233.643
	0.9165	-10.376	0.9165	0											0.917	18.6117	-270.386										0.1834	-305.664	-230.591
	0.917	-7.93457	0.917	-1.58691											0.9175	4.57364	-264.893										0.1835	-305.542	-233.643
	0.9175	-10.9863	0.9175	1.46484											0.918	22.2738	-269.165										0.1836	-304.81	-230.835
	0.918	-7.32422	0.918	-1.83105											0.9185	-1.52988	-264.282										0.1837	-305.176	-231.934
	0.9185	-10.376	0.9185	0.48828											0.919	16.7807	-266.724										0.1838	-300.537	-231.812
	0.919	-7.93457	0.919	-0.61035											0.9195	-3.36093	-261.841										0.1839	-304.565	-232.91
	0.9195	-10.9863	0.9195	1.09863											0.92	12.5082	-266.113										0.184	-305.176	-233.154
	0.92	-7.93457	0.92	-0.85449											0.9205	-4.58163	-260.01										0.1841	-303.345	-229.98
	0.9205	-10.9863	0.9205	0.97656											0.921	13.1186	-265.503										0.1842	-302.124	-233.398
	0.921	-9.15527	0.921	-0.97656											0.9215	-2.14023	-259.399										0.1843	-303.101	-230.591
	0.9215	-11.5967	0.9215	1.46484											0.922	12.5082	-265.503										0.1844	-302.246	-229.736
	0.922	-8.54492	0.922	0											0.9225	-2.75058	-259.399										0.1845	-303.101	-233.398
	0.9225	-10.9863	0.9225	1.2207											0.923	10.6772	-267.334										0.1846	-303.711	-229.614
	0.923	-8.54492	0.923	-1.09863											0.9235	-2.14023	-262.451										0.1847	-303.223	-229.98
	0.9235	-10.376	0.9235	1.09863											0.924	13.7289	-266.724										0.1848	-304.687	-230.835
	0.924	-8.54492	0.924	-1.09863											0.9245	-10.6852	-260.62										0.1849	-302.734	-229.98
	0.9245	-10.376	0.9245	1.09863											0.925	8.23575	-266.724										0.185	-302.49	-227.295
	0.925	-8.54492	0.925	-0.97656											0.9255	-0.30917	-260.01										0.1851	-301.025	-231.201
	0.9255	-9.76563	0.9255	0.85449											0.926	9.45645	-264.893										0.1852	-300.903	-228.271
	0.926	-7.32422	0.926	-1.09863											0.9265	-5.80234	-259.399										0.1853	-301.392	-225.952
	0.9265	-10.376	0.9265	0.24414											0.927	14.9496	-267.944										0.1854	-299.805	-228.516
	0.927	-7.93457	0.927	-0.97656											0.9275	-8.8541	-263.062										0.1855	-300.537	-227.051
	0.9275	-10.376	0.9275	0.61035											0.928	10.0668	-269.165										0.1856	-301.88	-230.591
	0.928	-8.54492	0.928	-1.70898											0.9285	-7.02304	-263.672										0.1857	-300.903	-228.027
	0.9285	-10.376	0.9285	-0.12207											0.929	11.8979	-269.775										0.1858	-303.711	-228.271
	0.929	-8.54492	0.929	-1.70898											0.9295	-0.91953	-263.062										0.1859	-300.171	-228.394
	0.9295	-9.76563	0.9295	0.36621											0.93	17.391	-268.555										0.186	-297.363	-227.051
	0.93	-7.32422	0.93	-1.2207											0.9305	0.91153	-262.451										0.1861	-299.927	-224.487
	0.9305	-10.376	0.9305	0											0.931	13.7289	-268.555										0.1862	-301.636	-229.858
	0.931	-7.93457	0.931	-0.97656											0.9315	2.13223	-262.451										0.1863	-301.514	-227.295
	0.9315	-10.376	0.9315	0.97656											0.932	13.7289	-268.555										0.1864	-298.706	-227.661
	0.932	-8.54492	0.932	-1.34277											0.9325	-0.30917	-262.451										0.1865	-297.729	-226.318
	0.9325	-9.76563	0.9325	0.73242											0.933	18.6117	-267.334										0.1866	-299.561	-225.22
	0.933	-8.54492	0.933	-1.83105											0.9335	-0.30917	-261.841										0.1867	-302.002	-226.685
	0.9335	-11.5967	0.9335	0.24414											0.934	14.9496	-264.282										0.1868	-297.485	-226.196
	0.934	-9.15527	0.934	-1.70898											0.9345	-2.14023	-260.01										0.1869	-296.631	-225.098
	0.9345	-10.9863	0.9345	0.85449											0.935	18.0014	-269.165										0.187	-299.683	-226.44
	0.935	-8.54492	0.935	-1.09863											0.9355	-2.14023	-261.841										0.1871	-298.584	-226.685
	0.9355	-10.376	0.9355	1.2207											0.936	13.7289	-264.893										0.1872	-298.584	-229.37
	0.936	-7.93457	0.936	-0.97656											0.9365	-3.97128	-260.62										0.1873	-299.561	-226.074
	0.9365	-10.9863	0.9365	0.61035											0.937	13.1186	-264.282										0.1874	-297.607	-224.976
	0.937	-9.15527	0.937	-0.48828											0.9375	2.74258	-260.62										0.1875	-296.143	-226.929
	0.9375	-10.9863	0.9375	1.70898											0.938	10.6772	-263.062										0.1876	-298.706	-227.173
	0.938	-9.76563	0.938	-0.61035											0.9385	0.30118	-259.399										0.1877	-300.171	-227.173
	0.9385	-10.9863	0.9385	1.2207											0.939	12.5082	-265.503										0.1878	-297.241	-224.609
	0.939	-8.54492	0.939	-0.73242											0.9395	-0.30917	-258.789										0.1879	-295.776	-227.783
	0.9395	-10.376	0.9395	0.61035											0.94	18.0014	-265.503										0.188	-297.485	-226.807
	0.94	-8.54492	0.94	-0.85449											0.9405	2.74258	-258.179										0.1881	-297.852	-228.76
	0.9405	-10.376	0.9405	0.73242											0.941	14.3393	-266.113										0.1882	-296.387	-225.098
	0.941	-8.54492	0.941	-1.34277											0.9415	0.30118	-257.568										0.1883	-297.729	-227.173
	0.9415	-10.9863	0.9415	1.46484											0.942	16.7807	-266.724										0.1884	-294.8	-225.098
	0.942	-8.54492	0.942	-0.36621											0.9425	3.96329	-258.789										0.1885	-295.288	-225.83
	0.9425	-10.376	0.9425	0.36621											0.943	13.1186	-263.672										0.1886	-293.579	-226.44
	0.943	-7.93457	0.943	-1.34277											0.9435	3.96329	-259.399										0.1887	-298.34	-223.877
	0.9435	-10.376	0.9435	0.61035											0.944	18.0014	-264.282										0.1888	-296.753	-225.098
	0.944	-8.54492	0.944	-0.36621											0.9445	3.35294	-259.399										0.1889	-294.678	-224.976
	0.9445	-11.5967	0.9445	0.97656											0.945	16.1703	-266.724										0.189	-298.096	-221.436
	0.945	-8.54492	0.945	-2.92969											0.9455	0.30118	-257.568										0.1891	-293.701	-226.929
	0.9455	-9.76563	0.9455	0.85449											0.946	16.1703	-266.113										0.1892	-295.654	-226.562
	0.946	-7.93457	0.946	-3.05176											0.9465	1.52188	-258.179										0.1893	-293.091	-224.976
	0.9465	-10.376	0.9465	1.2207											0.947	14.9496	-266.113										0.1894	-293.823	-223.999
	0.947	-7.93457	0.947	-1.70898											0.9475	1.52188	-259.399										0.1895	-296.631	-226.685
	0.9475	-10.376	0.9475	-0.12207											0.948	14.9496	-266.113										0.1896	-295.898	-225.098
	0.948	-9.15527	0.948	-1.2207											0.9485	6.40469	-258.789										0.1897	-292.969	-226.807
	0.9485	-10.9863	0.9485	0.97656											0.949	14.3393	-264.893										0.1898	-294.922	-222.9
	0.949	-8.54492	0.949	-1.58691											0.9495	3.35294	-260.62										0.1899	-292.48	-225.586
	0.9495	-10.376	0.9495	0.24414											0.95	16.1703	-266.113										0.19	-293.335	-222.168
	0.95	-8.54492	0.95	-1.95312											0.9505	-3.36093	-260.62										0.1901	-293.091	-225.098
	0.9505	-11.5967	0.9505	-0.24414											0.951	14.3393	-267.334										0.1902	-293.213	-224.854
	0.951	-8.54492	0.951	-0.61035											0.9515	3.35294	-262.451										0.1903	-292.48	-224.976
	0.9515	-10.9863	0.9515	0.61035											0.952	21.0531	-266.113										0.1904	-294.189	-223.145
	0.952	-8.54492	0.952	-1.46484											0.9525	2.74258	-259.399										0.1905	-293.579	-221.68
	0.9525	-10.376	0.9525	0.97656											0.953	18.6117	-264.282										0.1906	-291.138	-224.609
	0.953	-8.54492	0.953	-0.24414											0.9535	-0.91953	-258.179										0.1907	-292.725	-225.22
	0.9535	-11.5967	0.9535	1.09863											0.954	14.3393	-263.062										0.1908	-290.161	-224.731
	0.954	-9.15527	0.954	-0.48828											0.9545	0.30118	-257.568										0.1909	-291.138	-223.267
	0.9545	-11.5967	0.9545	0.85449											0.955	13.1186	-261.841										0.191	-289.185	-222.778
	0.955	-9.76563	0.955	-0.61035											0.9555	1.52188	-253.296										0.1911	-288.574	-221.558
	0.9555	-11.5967	0.9555	0.85449											0.956	19.2221	-260.01										0.1912	-290.527	-224.854
	0.956	-8.54492	0.956	-0.85449											0.9565	2.74258	-255.127										0.1913	-291.382	-220.703
	0.9565	-11.5967	0.9565	0.48828											0.957	11.8979	-260.62										0.1914	-290.649	-220.215
	0.957	-9.15527	0.957	-1.34277											0.9575	1.52188	-255.127										0.1915	-290.894	-221.68
	0.9575	-10.9863	0.9575	0.85449											0.958	14.3393	-261.841										0.1916	-289.062	-222.534
	0.958	-8.54492	0.958	-0.12207											0.9585	-3.36093	-258.789										0.1917	-289.062	-222.168
	0.9585	-10.376	0.9585	1.09863											0.959	12.5082	-263.062										0.1918	-286.865	-221.802
	0.959	-7.93457	0.959	-1.70898											0.9595	2.74258	-257.568										0.1919	-287.72	-220.947
	0.9595	-10.376	0.9595	1.58691											0.96	16.7807	-263.672										0.192	-288.208	-220.215
	0.96	-7.32422	0.96	-1.09863											0.9605	1.52188	-255.737										0.1921	-290.283	-220.459
	0.9605	-10.376	0.9605	1.09863											0.961	11.2875	-263.672										0.1922	-288.818	-221.191
	0.961	-8.54492	0.961	-1.46484											0.9615	2.13223	-258.789										0.1923	-285.889	-222.778
	0.9615	-10.9863	0.9615	0.61035											0.962	10.6772	-263.672										0.1924	-287.842	-222.9
	0.962	-7.32422	0.962	-1.95312											0.9625	0.30118	-254.517										0.1925	-288.94	-220.947
	0.9625	-10.376	0.9625	-0.48828											0.963	13.1186	-264.282										0.1926	-285.767	-221.313
	0.963	-7.32422	0.963	-1.2207											0.9635	4.57364	-260.01										0.1927	-288.208	-222.656
	0.9635	-9.76563	0.9635	-0.12207											0.964	16.7807	-269.165										0.1928	-287.598	-220.825
	0.964	-8.54492	0.964	-0.97656											0.9645	2.74258	-264.893										0.1929	-286.743	-221.191
	0.9645	-10.9863	0.9645	0.36621											0.965	22.2738	-269.775										0.193	-288.696	-218.872
	0.965	-8.54492	0.965	-2.44141											0.9655	3.35294	-261.841										0.1931	-286.133	-220.337
	0.9655	-10.376	0.9655	1.2207											0.966	22.2738	-270.996										0.1932	-286.865	-220.337
	0.966	-9.76563	0.966	-1.46484											0.9665	-2.14023	-263.672										0.1933	-284.058	-222.168
	0.9665	-10.9863	0.9665	0.48828											0.967	14.3393	-269.165										0.1934	-285.278	-218.994
	0.967	-8.54492	0.967	-0.97656											0.9675	3.96329	-265.503										0.1935	-286.133	-219.482
	0.9675	-12.207	0.9675	-0.12207											0.968	12.5082	-267.944										0.1936	-284.18	-219.971
	0.968	-9.76563	0.968	-1.09863											0.9685	0.91153	-263.062										0.1937	-284.912	-218.75
	0.9685	-11.5967	0.9685	0.97656											0.969	17.391	-266.724										0.1938	-284.424	-217.407
	0.969	-9.76563	0.969	-1.83105											0.9695	-2.75058	-260.62										0.1939	-287.476	-219.238
	0.9695	-51.8799	0.9695	1.09863											0.97	12.5082	-267.334										0.194	-285.889	-218.14
	0.97	-10.376	0.97	-0.36621											0.9705	3.35294	-264.893										0.1941	-283.813	-219.238
	0.9705	-15.2588	0.9705	0.61035											0.971	14.9496	-267.334										0.1942	-284.546	-218.14
	0.971	-3.66211	0.971	-0.73242											0.9715	-1.52988	-263.062										0.1943	-285.767	-216.309
	0.9715	-10.376	0.9715	1.95312											0.972	15.56	-266.724										0.1944	-283.569	-218.75
	0.972	-5.49316	0.972	-0.48828											0.9725	1.52188	-261.23										0.1945	-282.593	-219.238
	0.9725	-9.76563	0.9725	0.85449											0.973	11.2875	-264.893										0.1946	-283.936	-214.355
	0.973	-7.32422	0.973	-1.46484											0.9735	3.96329	-260.62										0.1947	-282.837	-219.482
	0.9735	-9.76563	0.9735	1.09863											0.974	14.3393	-267.334										0.1948	-282.349	-217.041
	0.974	-7.93457	0.974	-0.85449											0.9745	-0.91953	-258.179										0.1949	-282.104	-218.018
	0.9745	-9.76563	0.9745	1.2207											0.975	18.0014	-264.282										0.195	-285.034	-217.285
	0.975	-7.32422	0.975	-0.61035											0.9755	4.57364	-260.62										0.1951	-283.203	-216.675
	0.9755	-9.76563	0.9755	1.70898											0.976	11.8979	-264.893										0.1952	-280.518	-216.797
	0.976	-7.32422	0.976	-2.31934											0.9765	-1.52988	-256.348										0.1953	-283.569	-217.651
	0.9765	-9.76563	0.9765	0.48828											0.977	19.2221	-263.672										0.1954	-285.522	-218.262
	0.977	-7.93457	0.977	-1.09863											0.9775	2.13223	-257.568										0.1955	-284.668	-214.722
	0.9775	-9.76563	0.9775	1.2207											0.978	19.8324	-262.451										0.1956	-285.4	-215.21
	0.978	-7.32422	0.978	-1.70898											0.9785	0.30118	-258.789										0.1957	-284.302	-214.722
	0.9785	-9.76563	0.9785	0.61035											0.979	13.1186	-264.893										0.1958	-281.494	-214.478
	0.979	-7.93457	0.979	-1.70898											0.9795	2.74258	-259.399										0.1959	-280.64	-217.041
	0.9795	-9.76563	0.9795	0.73242											0.98	12.5082	-263.672										0.196	-281.982	-216.675
	0.98	-7.32422	0.98	-1.2207											0.9805	2.13223	-259.399										0.1961	-285.034	-214.844
	0.9805	-11.5967	0.9805	0											0.981	16.7807	-261.841										0.1962	-279.053	-216.919
	0.981	-7.93457	0.981	-0.97656											0.9815	-1.52988	-258.179										0.1963	-281.738	-217.285
	0.9815	-9.76563	0.9815	0.73242											0.982	10.6772	-264.893										0.1964	-280.64	-212.891
	0.982	-7.32422	0.982	-1.2207											0.9825	0.30118	-257.568										0.1965	-280.029	-214.478
	0.9825	-9.15527	0.9825	-0.12207											0.983	14.9496	-264.282										0.1966	-283.569	-214.844
	0.983	-7.93457	0.983	-2.31934											0.9835	2.74258	-259.399										0.1967	-279.541	-215.576
	0.9835	-10.9863	0.9835	0.48828											0.984	14.3393	-267.944										0.1968	-279.297	-214.478
	0.984	-7.93457	0.984	-2.19727											0.9845	-3.97128	-261.841										0.1969	-279.785	-214.355
	0.9845	-10.9863	0.9845	0.61035											0.985	12.5082	-267.334										0.197	-280.64	-216.431
	0.985	-9.15527	0.985	-0.48828											0.9855	0.30118	-261.23										0.1971	-279.175	-214.233
	0.9855	-10.376	0.9855	0.36621											0.986	15.56	-266.113										0.1972	-280.029	-213.623
	0.986	-8.54492	0.986	-0.48828											0.9865	-0.30917	-258.789										0.1973	-280.64	-212.646
	0.9865	-10.376	0.9865	1.34277											0.987	16.7807	-267.944										0.1974	-279.907	-213.867
	0.987	-7.32422	0.987	-0.61035											0.9875	2.74258	-263.062										0.1975	-278.931	-213.013
	0.9875	-10.376	0.9875	1.83105											0.988	19.2221	-264.893										0.1976	-279.297	-213.257
	0.988	-8.54492	0.988	-0.97656											0.9885	7.6254	-261.841										0.1977	-278.32	-210.571
	0.9885	-10.9863	0.9885	1.46484											0.989	19.8324	-264.893										0.1978	-278.809	-211.67
	0.989	-7.32422	0.989	-0.97656											0.9895	2.74258	-258.789										0.1979	-277.588	-213.501
	0.9895	-10.376	0.9895	0.61035											0.99	14.3393	-265.503										0.198	-279.053	-212.036
	0.99	-7.93457	0.99	-1.95312											0.9905	-3.97128	-258.789										0.1981	-280.518	-214.6
	0.9905	-10.376	0.9905	0.85449											0.991	14.3393	-264.282										0.1982	-278.809	-210.571
	0.991	-7.93457	0.991	-0.73242											0.9915	0.91153	-260.01										0.1983	-277.466	-211.792
	0.9915	-9.76563	0.9915	0.73242											0.992	13.7289	-264.282										0.1984	-277.71	-211.914
	0.992	-7.93457	0.992	-1.2207											0.9925	-3.97128	-258.179										0.1985	-277.832	-213.013
	0.9925	-9.15527	0.9925	0.85449											0.993	7.01505	-261.841										0.1986	-279.297	-210.571
	0.993	-6.71387	0.993	-1.2207											0.9935	-7.02304	-258.179										0.1987	-275.879	-209.351
	0.9935	-9.15527	0.9935	0.61035											0.994	6.40469	-264.282										0.1988	-278.32	-213.867
	0.994	-7.93457	0.994	-1.09863											0.9945	-5.80234	-259.399										0.1989	-278.809	-210.083
	0.9945	-9.15527	0.9945	0.85449											0.995	8.8461	-264.893										0.199	-277.954	-210.205
	0.995	-7.32422	0.995	-1.46484											0.9955	-7.63339	-260.62										0.1991	-275.391	-209.351
	0.9955	-9.76563	0.9955	-0.12207											0.996	13.1186	-267.334										0.1992	-277.1	-211.914
	0.996	-7.32422	0.996	-2.31934											0.9965	-4.58163	-261.23										0.1993	-277.1	-210.571
	0.9965	-9.76563	0.9965	0.36621											0.997	9.45645	-267.944										0.1994	-277.588	-208.984
	0.997	-7.32422	0.997	-1.95312											0.9975	-5.19199	-263.062										0.1995	-278.32	-206.299
	0.9975	-9.76563	0.9975	-0.12207											0.998	7.01505	-268.555										0.1996	-276.245	-210.205
	0.998	-8.54492	0.998	-1.34277											0.9985	-0.91953	-261.841										0.1997	-276.367	-210.083
	0.9985	-10.376	0.9985	0.73242											0.999	8.8461	-265.503										0.1998	-276.001	-208.862
[truncated: 18,033 more rows]
[truncated: 38 more columns]

## Sheet: Fig. 3
Fig. 3i	dMSN	iMSN	CIN		Fig. 3l	dM-->CIN		Fig. 3l	x	mV
	53.0271	44.3537	2.61923			52.0325			0	-72.876
	56.9168	38.2356	4.84761			41.5958			0.0025	-72.4487
	62.2056	36.6039	1.19048			40.1815			0.005	-72.5403
	67.9096	29.3235	2.7669			39.6728			0.0075	-72.052
						84.15			0.01	-72.052
						51.3624			0.0125	-71.6553
						82.4344			0.015	-71.6858
						40.4047			0.0175	-71.228
									0.02	-71.2891
									0.0225	-71.0144
									0.025	-71.0449
									0.0275	-70.3125
									0.03	-70.2515
									0.0325	-69.3359
									0.035	-69.3359
									0.0375	-67.9016
									0.04	-67.9626
									0.0425	-25.9705
									0.045	-68.573
									0.0475	-21.1792
									0.05	-74.6765
									0.0525	-68.7561
									0.055	-76.2329
									0.0575	-74.6765
									0.06	-77.0874
									0.0625	-76.1719
									0.065	-77.6062
									0.0675	-77.0569
									0.07	-78.1555
									0.0725	-77.6672
									0.075	-78.4607
									0.0775	-78.0945
									0.08	-78.6133
									0.0825	-78.3691
									0.085	-78.6743
									0.0875	-78.5522
									0.09	-78.7048
									0.0925	-78.4912
									0.095	-78.6133
									0.0975	-78.4302
									0.1	-78.6133
									0.1025	-78.4607
									0.105	-78.5522
									0.1075	-78.3997
									0.11	-78.5217
									0.1125	-78.3081
									0.115	-78.4912
									0.1175	-78.2471
									0.12	-78.3386
									0.1225	-78.0945
									0.125	-78.1555
									0.1275	-77.8503
									0.13	-77.8809
									0.1325	-77.6672
									0.135	-77.7893
									0.1375	-77.4841
									0.14	-77.5452
									0.1425	-77.24
									0.145	-77.3315
									0.1475	-76.9653
									0.15	-77.0569
									0.1525	-76.7822
									0.155	-76.9043
									0.1575	-76.5991
									0.16	-76.7212
									0.1625	-76.5076
									0.165	-76.5686
									0.1675	-76.3855
									0.17	-76.4465
									0.1725	-76.2329
									0.175	-76.3245
									0.1775	-76.0803
									0.18	-76.1719
									0.1825	-75.9888
									0.185	-76.0803
									0.1875	-75.7751
									0.19	-75.8362
									0.1925	-75.4395
									0.195	-75.47
									0.1975	-75.1648
									0.2	-75.2563
									0.2025	-75.1038
									0.205	-75.1953
									0.2075	-75.0427
									0.21	-75.1038
									0.2125	-74.585
									0.215	-74.646
									0.2175	-74.1577
									0.22	-74.2493
									0.2225	-73.9136
									0.225	-74.0356
									0.2275	-73.6389
									0.23	-73.761
									0.2325	-73.3032
									0.235	-73.3643
									0.2375	-72.9065
									0.24	-72.937
									0.2425	-72.3877
									0.245	-72.4487
									0.2475	-71.8079
									0.25	-71.8079
									0.2525	-71.2585
									0.255	-71.228
									0.2575	-70.7092
									0.26	-70.7092
									0.2625	-69.9158
									0.265	-69.9158
									0.2675	-69.4885
									0.27	-69.5801
									0.2725	-68.634
									0.275	-68.6646
									0.2775	-66.9556
									0.28	-66.803
									0.2825	-21.3013
									0.285	-72.9675
									0.2875	-56.0913
									0.29	-75.5615
									0.2925	-73.0896
									0.295	-76.5991
									0.2975	-75.5615
									0.3	-77.301
									0.3025	-76.5686
									0.305	-77.4841
									0.3075	-77.3315
									0.31	-77.6367
									0.3125	-77.4231
									0.315	-77.7893
									0.3175	-77.6062
									0.32	-77.9419
									0.3225	-77.7588
									0.325	-77.8503
									0.3275	-77.7283
									0.33	-77.9114
									0.3325	-77.6367
									0.335	-77.7283
									0.3375	-77.4841
									0.34	-77.6672
									0.3425	-77.4841
									0.345	-77.5757
									0.3475	-77.4536
									0.35	-77.6062
									0.3525	-77.4231
									0.355	-77.5452
									0.3575	-77.2705
									0.36	-77.301
									0.3625	-77.0264
									0.365	-77.1179
									0.3675	-76.8127
									0.37	-76.9653
									0.3725	-76.6602
									0.375	-76.7517
									0.3775	-76.5686
									0.38	-76.6907
									0.3825	-76.3855
									0.385	-76.5381
									0.3875	-76.2329
									0.39	-76.355
									0.3925	-76.0193
									0.395	-76.0803
									0.3975	-75.8362
									0.4	-75.9277
									0.4025	-75.6836
									0.405	-75.7751
									0.4075	-75.4395
									0.41	-75.9583
									0.4125	-75.7141
									0.415	-75.9583
									0.4175	-75.8057
									0.42	-75.9583
									0.4225	-75.7141
									0.425	-75.7446
									0.4275	-75.531
									0.43	-75.6531
									0.4325	-75.3479
									0.435	-75.47
									0.4375	-75.1953
									0.44	-75.2258
									0.4425	-74.9817
									0.445	-75.0122
									0.4475	-74.8596
									0.45	-74.9817
									0.4525	-74.707
									0.455	-74.7681
									0.4575	-74.4629
									0.46	-74.4629
									0.4625	-74.1272
									0.465	-74.2188
									0.4675	-73.9441
									0.47	-74.0356
									0.4725	-73.7915
									0.475	-73.8831
									0.4775	-73.4253
									0.48	-73.5168
									0.4825	-73.3337
									0.485	-73.4558
									0.4875	-73.1506
									0.49	-73.1812
									0.4925	-72.7844
									0.495	-72.8149
									0.4975	-72.4487
									0.5	-72.5403
									0.5025	-72.0215
									0.505	-72.052
									0.5075	-71.3196
									0.51	-71.3196
									0.5125	-70.8618
									0.515	-70.9534
									0.5175	-70.2515
									0.52	-70.343
									0.5225	-69.8242
									0.525	-69.8853
									0.5275	-68.9697
									0.53	-69.0002
									0.5325	-67.7795
									0.535	-67.7185
									0.5375	-66.1926
									0.54	-66.1621
									0.5425	-21.2708
									0.545	-73.1506
									0.5475	-60.6384
									0.55	-75.4089
									0.5525	-73.1812
									0.555	-76.355
									0.5575	-75.4089
									0.56	-76.9043
									0.5625	-76.2939
									0.565	-77.301
									0.5675	-76.8433
									0.57	-77.5757
									0.5725	-77.2095
									0.575	-77.7283
									0.5775	-77.5146
									0.58	-77.8198
									0.5825	-77.5757
									0.585	-77.8503
									0.5875	-77.6978
									0.59	-77.8809
									0.5925	-77.7588
									0.595	-77.9114
									0.5975	-77.6672
									0.6	-77.8503
									0.6025	-77.6367
									0.605	-77.7588
									0.6075	-77.6062
									0.61	-77.6672
									0.6125	-77.4841
									0.615	-77.6367
									0.6175	-77.4536
									0.62	-77.6062
									0.6225	-77.4231
									0.625	-77.5757
									0.6275	-77.301
									0.63	-77.3926
									0.6325	-77.1484
									0.635	-77.24
									0.6375	-77.0264
									0.64	-77.1484
									0.6425	-76.8433
									0.645	-76.9043
									0.6475	-76.6296
									0.65	-76.7517
									0.6525	-76.5381
									0.655	-76.6296
									0.6575	-76.5076
									0.66	-76.5686
									0.6625	-76.416
									0.665	-76.5686
									0.6675	-76.416
									0.67	-76.5076
									0.6725	-76.3245
									0.675	-76.416
									0.6775	-76.1414
									0.68	-76.2329
									0.6825	-75.9277
									0.685	-75.9888
									0.6875	-75.7751
									0.69	-75.8667
									0.6925	-75.592
									0.695	-75.6836
									0.6975	-75.3479
									0.7	-75.4395
									0.7025	-75.1648
									0.705	-75.2563
									0.7075	-74.9817
									0.71	-75.1038
									0.7125	-74.7986
									0.715	-74.8291
									0.7175	-74.4934
									0.72	-74.585
									0.7225	-74.2798
									0.725	-74.3103
									0.7275	-73.9746
									0.73	-74.0967
									0.7325	-73.6389
									0.735	-73.6694
									0.7375	-73.3032
									0.74	-73.3948
									0.7425	-73.0591
									0.745	-73.0896
									0.7475	-72.6013
									0.75	-72.7234
									0.7525	-72.3572
									0.755	-72.4182
									0.7575	-72.113
									0.76	-72.1741
									0.7625	-71.8689
									0.765	-71.8994
									0.7675	-71.4111
									0.77	-71.4417
									0.7725	-70.7703
									0.775	-70.7397
									0.7775	-69.9463
									0.78	-69.9768
									0.7825	-68.9087
									0.785	-68.9087
									0.7875	-67.1082
									0.79	-67.1082
									0.7925	-21.2402
									0.795	-72.5708
									0.7975	-52.1851
									0.8	-75.531
									0.8025	-72.8149
									0.805	-76.8127
									0.8075	-75.592
									0.81	-77.3621
									0.8125	-76.8127
									0.815	-77.9114
									0.8175	-77.301
									0.82	-78.1555
									0.8225	-77.8503
									0.825	-78.2776
									0.8275	-78.064
									0.83	-78.3386
									0.8325	-78.2166
									0.835	-78.4607
									0.8375	-78.2471
									0.84	-78.4912
									0.8425	-78.3386
									0.845	-78.3997
									0.8475	-78.2166
									0.85	-78.3386
									0.8525	-78.186
									0.855	-78.2776
									0.8575	-77.8809
									0.86	-77.9419
									0.8625	-77.6978
									0.865	-77.7893
									0.8675	-77.5452
									0.87	-77.6672
									0.8725	-77.4841
									0.875	-77.5757
									0.8775	-77.3621
									0.88	-77.4536
									0.8825	-77.2705
									0.885	-77.3926
									0.8875	-77.2095
									0.89	-77.3621
									0.8925	-77.179
									0.895	-77.2705
									0.8975	-77.0569
									0.9	-77.24
									0.9025	-77.0874
									0.905	-77.24
									0.9075	-76.9653
									0.91	-77.0264
									0.9125	-76.8433
									0.915	-76.9043
									0.9175	-76.5991
									0.92	-76.6602
									0.9225	-76.3245
									0.925	-76.416
									0.9275	-76.0803
									0.93	-76.2329
									0.9325	-75.9583
									0.935	-76.0193
									0.9375	-75.8057
									0.94	-75.9277
									0.9425	-75.6836
									0.945	-75.7446
									0.9475	-75.47
									0.95	-75.5615
									0.9525	-75.3174
									0.955	-75.3784
									0.9575	-75.1343
									0.96	-75.1953
									0.9625	-74.7986
									0.965	-74.8291
									0.9675	-74.3713
									0.97	-74.4019
									0.9725	-74.0662
									0.975	-74.1272
									0.9775	-73.7
									0.98	-73.761
									0.9825	-73.3948
									0.985	-73.4558
									0.9875	-73.0591
									0.99	-73.1201
									0.9925	-72.8149
									0.995	-72.876
									0.9975	-72.4792
									1	-72.6318
									1.0025	-72.2656
									1.005	-72.2656
									1.0075	-71.8689
									1.01	-71.8689
									1.0125	-71.0754
									1.015	-71.1365
									1.0175	-70.4651
									1.02	-70.5261
									1.0225	-70.0378
									1.025	-70.0989
									1.0275	-69.6411
									1.03	-69.7021
									1.0325	-69.1223
									1.035	-69.0918
									1.0375	-67.9626
									1.04	-67.9321
									1.0425	-21.3928
									1.045	-70.8618
									1.0475	-31.1279
									1.05	-74.9817
									1.0525	-70.9534
									1.055	-76.416
									1.0575	-75.0427
									1.06	-77.24
									1.0625	-76.416
									1.065	-77.8809
									1.0675	-77.1484
									1.07	-78.3081
									1.0725	-77.8198
									1.075	-78.5217
									1.0775	-78.2776
									1.08	-78.5522
									1.0825	-78.3997
									1.085	-78.6743
									1.0875	-78.4912
									1.09	-78.7964
									1.0925	-78.5522
									1.095	-78.8269
									1.0975	-78.6438
									1.1	-78.7659
									1.1025	-78.5217
									1.105	-78.6438
									1.1075	-78.4302
									1.11	-78.5217
									1.1125	-78.3081
									1.115	-78.4912
									1.1175	-78.2471
									1.12	-78.3691
									1.1225	-78.186
									1.125	-78.3081
									1.1275	-78.0334
									1.13	-78.1555
									1.1325	-77.9724
									1.135	-78.0945
									1.1375	-77.7588
									1.14	-77.8503
									1.1425	-77.5757
									1.145	-77.6978
									1.1475	-77.3926
									1.15	-77.4841
									1.1525	-77.2705
									1.155	-77.3926
									1.1575	-77.179
									1.16	-77.2095
									1.1625	-76.9348
									1.165	-76.9958
									1.1675	-76.7822
									1.17	-76.8433
									1.1725	-76.5686
									1.175	-76.6296
									1.1775	-76.355
									1.18	-76.4465
									1.1825	-76.2634
									1.185	-76.355
									1.1875	-76.0803
									1.19	-76.1414
									1.1925	-75.9583
									1.195	-76.0193
									1.1975	-75.6531
									1.2	-75.7446
									1.2025	-75.4395
									1.205	-75.5005
									1.2075	-75.1038
									1.21	-75.1648
									1.2125	-74.7681
									1.215	-74.9207
									1.2175	-74.4629
									1.22	-74.5239
									1.2225	-74.2188
									1.225	-74.2798
									1.2275	-74.0967
									1.23	-74.1577
									1.2325	-73.7
									1.235	-73.761
									1.2375	-73.4558
									1.24	-73.5474
									1.2425	-73.3643
									1.245	-73.4558
									1.2475	-73.1201
									1.25	-73.1506
									1.2525	-72.8149
									1.255	-72.876
									1.2575	-72.6013
									1.26	-72.6929
									1.2625	-72.2046
									1.265	-72.2961
									1.2675	-71.7773
									1.27	-71.8384
									1.2725	-71.228
									1.275	-71.1975
									1.2775	-70.6482
									1.28	-70.7092
									1.2825	-69.9768
									1.285	-70.0378
									1.2875	-69.3665
									1.29	-69.3665
									1.2925	-68.1458
									1.295	-68.1152
									1.2975	-39.3677
									1.3	-67.9932
									1.3025	-21.2708
									1.305	-74.2493
									1.3075	-68.2678
									1.31	-76.1108
									1.3125	-74.3408
									1.315	-77.1484
									1.3175	-76.1414
									1.32	-77.6062
									1.3225	-77.0569
									1.325	-77.8198
									1.3275	-77.5146
									1.33	-78.186
									1.3325	-77.7588
									1.335	-78.4302
									1.3375	-78.186
									1.34	-78.5217
									1.3425	-78.3691
									1.345	-78.5522
									1.3475	-78.3386
									1.35	-78.4912
									1.3525	-78.2471
									1.355	-78.3691
									1.3575	-78.125
									1.36	-78.2166
									1.3625	-77.9724
									1.365	-78.0334
									1.3675	-77.7893
									1.37	-77.8503
									1.3725	-77.6062
									1.375	-77.7283
									1.3775	-77.4841
									1.38	-77.6062
									1.3825	-77.3621
									1.385	-77.4231
									1.3875	-77.1179
									1.39	-77.2095
									1.3925	-77.0264
									1.395	-77.1484
									1.3975	-76.8433
									1.4	-76.9653
									1.4025	-76.7517
									1.405	-76.8433
									1.4075	-76.5381
									1.41	-76.6602
									1.4125	-76.355
									1.415	-76.3855
									1.4175	-76.1414
									1.42	-76.2329
									1.4225	-75.7141
									1.425	-75.7446
									1.4275	-75.5005
									1.43	-75.6226
									1.4325	-75.3174
									1.435	-75.3479
									1.4375	-75.0427
									1.44	-75.0732
									1.4425	-74.8596
									1.445	-74.8596
									1.4475	-74.585
									1.45	-74.6765
									1.4525	-74.3103
									1.455	-74.3713
									1.4575	-74.1272
									1.46	-74.2493
									1.4625	-73.8831
									1.465	-73.9136
									1.4675	-73.5779
									1.47	-73.7
									1.4725	-73.4253
									1.475	-73.5779
									1.4775	-73.2422
									1.48	-73.3032
									1.4825	-72.9065
									1.485	-72.937
									1.4875	-72.5708
									1.49	-72.6318
									1.4925	-72.113
									1.495	-72.2046
									1.4975	-71.9299
									1.5	-72.0215
									1.5025	-71.4417
									1.505	-71.4722
									1.5075	-70.8008
									1.51	-70.7397
									1.5125	-70.0378
									1.515	-70.0378
									1.5175	-68.8477
									1.52	-68.8171
									1.5225	-67.6575
									1.525	-67.627
									1.5275	-21.3928
									1.53	-71.106
									1.5325	-34.6985
									1.535	-74.9207
									1.5375	-71.2585
									1.54	-76.1719
									1.5425	-74.9512
									1.545	-76.9653
									1.5475	-76.1719
									1.55	-77.6672
									1.5525	-76.8738
									1.555	-77.8809
									1.5575	-77.5757
									1.56	-78.064
									1.5625	-77.8503
									1.565	-78.125
									1.5675	-77.9419
									1.57	-78.125
									1.5725	-77.9724
									1.575	-78.0945
									1.5775	-77.8809
									1.58	-78.064
									1.5825	-77.8809
									1.585	-78.0029
									1.5875	-77.8198
									1.59	-77.9724
									1.5925	-77.7283
									1.595	-77.8503
									1.5975	-77.6367
									1.6	-77.7893
									1.6025	-77.4841
									1.605	-77.6062
									1.6075	-77.3926
									1.61	-77.4536
									1.6125	-77.24
									1.615	-77.3315
									1.6175	-77.0874
									1.62	-77.179
									1.6225	-76.9043
									1.625	-76.9653
									1.6275	-76.7822
									1.63	-76.9043
									1.6325	-76.7212
									1.635	-76.7822
									1.6375	-76.4465
									1.64	-76.4771
									1.6425	-76.2329
									1.645	-76.3855
									1.6475	-76.1414
									1.65	-76.2939
									1.6525	-75.9888
									1.655	-76.0803
									1.6575	-75.8057
									1.66	-75.9277
									1.6625	-75.6226
									1.665	-75.6836
									1.6675	-75.2869
									1.67	-75.3784
									1.6725	-75.2258
									1.675	-75.2869
									1.6775	-74.7986
									1.68	-74.9207
									1.6825	-74.6765
									1.685	-74.7681
									1.6875	-74.6155
									1.69	-74.7986
									1.6925	-74.4934
									1.695	-74.585
									1.6975	-74.2188
									1.7	-74.2493
									1.7025	-73.7
									1.705	-73.761
									1.7075	-73.3032
									1.71	-73.3948
									1.7125	-72.998
									1.715	-73.0896
									1.7175	-72.6929
									1.72	-72.7539
									1.7225	-72.2046
									1.725	-72.2046
									1.7275	-71.6858
									1.73	-71.7468
									1.7325	-71.2891
									1.735	-71.3196
									1.7375	-70.8008
									1.74	-70.7703
									1.7425	-69.9768
									1.745	-69.9768
									1.7475	-69.0918
									1.75	-69.1528
									1.7525	-68.1152
									1.755	-68.0847
									1.7575	-67.1997
									1.76	-67.1387
									1.7625	-32.7759
									1.765	-67.5354
									1.7675	-21.0266
									1.77	-74.0356
									1.7725	-67.8406
									1.775	-75.6836
									1.7775	-74.0356
									1.78	-76.7517
									1.7825	-75.7446
									1.785	-77.2705
									1.7875	-76.7212
									1.79	-77.6062
									1.7925	-77.2095
									1.795	-77.7893
									1.7975	-77.5757
									1.8	-78.0029
									1.8025	-77.6672
									1.805	-78.0029
									1.8075	-77.8198
									1.81	-77.9419
									1.8125	-77.7588
									1.815	-77.7893
									1.8175	-77.6062
									1.82	-77.6978
									1.8225	-77.4841
									1.825	-77.5757
									1.8275	-77.3926
									1.83	-77.5452
									1.8325	-77.24
									1.835	-77.3315
									1.8375	-77.1179
									1.84	-77.1484
									1.8425	-76.9653
									1.845	-77.0569
									1.8475	-76.8127
									1.85	-76.9653
									1.8525	-76.7212
									1.855	-76.7517
									1.8575	-76.5381
									1.86	-76.5381
									1.8625	-76.2939
									1.865	-76.3245
									1.8675	-75.8362
									1.87	-75.8972
									1.8725	-75.5005
									1.875	-75.592
									1.8775	-75.2258
									1.88	-75.2869
									1.8825	-75.1343
									1.885	-75.1953
									1.8875	-74.7681
									1.89	-74.8596
									1.8925	-74.3713
									1.895	-74.4019
									1.8975	-74.2188
									1.9	-74.2798
									1.9025	-73.9746
									1.905	-74.0051
									1.9075	-73.6389
									1.91	-73.761
									1.9125	-73.4558
									1.915	-73.4863
									1.9175	-73.2422
									1.92	-73.3337
									1.9225	-72.9675
									1.925	-73.0286
									1.9275	-72.6013
									1.93	-72.6929
									1.9325	-72.2351
									1.935	-72.2656
									1.9375	-71.8079
									1.94	-71.8689
									1.9425	-71.4111
									1.945	-71.4417
									1.9475	-70.9839
									1.95	-71.0754
									1.9525	-70.282
									1.955	-70.343
									1.9575	-69.6411
									1.96	-69.6411
									1.9625	-68.7866
									1.965	-68.7256
									1.9675	-65.9485
									1.97	-65.5823
									1.9725	-21.4844
									1.975	-73.7915
									1.9775	-65.9485
									1.98	-75.531
									1.9825	-73.761
									1.985	-76.5686
									1.9875	-75.5615
									1.99	-77.1484
									1.9925	-76.5076
									1.995	-77.4231
									1.9975	-77.0874
									2	-77.6672
									2.0025	-77.3621
									2.005	-77.7588
									2.0075	-77.5452
									2.01	-77.7893
									2.0125	-77.6062
									2.015	-77.9114
									2.0175	-77.6978
									2.02	-77.9419
									2.0225	-77.7588
									2.025	-77.9724
									2.0275	-77.7588
									2.03	-77.9419
									2.0325	-77.6672
									2.035	-77.7893
									2.0375	-77.6367
									2.04	-77.7893
									2.0425	-77.6062
									2.045	-77.6978
									2.0475	-77.4231
									2.05	-77.4841
									2.0525	-77.2705
									2.055	-77.3621
									2.0575	-77.1484
									2.06	-77.2095
									2.0625	-76.9958
									2.065	-77.0569
									2.0675	-76.7212
									2.07	-76.8127
									2.0725	-76.416
									2.075	-76.5076
									2.0775	-76.3245
									2.08	-76.355
									2.0825	-76.0498
									2.085	-76.1108
									2.0875	-75.8972
									2.09	-75.9888
									2.0925	-75.6226
									2.095	-75.7141
									2.0975	-75.4395
									2.1	-75.531
									2.1025	-75.1953
									2.105	-75.2869
									2.1075	-74.9207
									2.11	-74.9512
									2.1125	-74.707
									2.115	-74.7986
									2.1175	-74.4934
									2.12	-74.5239
									2.1225	-74.2188
									2.125	-74.2493
									2.1275	-73.7915
									2.13	-73.822
									2.1325	-73.4558
									2.135	-73.4558
									2.1375	-73.1812
									2.14	-73.2727
									2.1425	-72.876
									2.145	-72.9065
									2.1475	-72.6624
									2.15	-72.7234
									2.1525	-72.3877
									2.155	-72.4487
									2.1575	-71.8079
									2.16	-71.8384
									2.1625	-71.2891
									2.165	-71.3196
									2.1675	-70.4346
									2.17	-70.5566
									2.1725	-70.0378
									2.175	-70.1599
									2.1775	-69.8547
									2.18	-69.8853
									2.1825	-69.1223
									2.185	-69.1223
									2.1875	-67.9932
									2.19	-67.9626
									2.1925	-65.5823
									2.195	-65.3992
									2.1975	-21.1792
									2.2	-73.6694
									2.2025	-64.4226
									2.205	-75.7751
									2.2075	-73.822
									2.21	-76.8738
									2.2125	-75.8057
									2.215	-77.3926
									2.2175	-76.7822
									2.22	-77.7588
									2.2225	-77.3315
									2.225	-78.064
									2.2275	-77.6367
									2.23	-78.186
									2.2325	-78.0029
									2.235	-78.3081
									2.2375	-78.0945
									2.24	-78.3691
									2.2425	-78.2471
									2.245	-78.2776
									2.2475	-78.064
									2.25	-78.2471
									2.2525	-78.064
									2.255	-78.186
									2.2575	-78.064
									2.26	-78.2776
									2.2625	-78.0029
									2.265	-78.0945
									2.2675	-77.9419
									2.27	-78.064
									2.2725	-77.8809
									2.275	-77.9724
									2.2775	-77.7893
									2.28	-77.8503
									2.2825	-77.5757
									2.285	-77.6367
									2.2875	-77.2705
									2.29	-77.3926
									2.2925	-77.1179
									2.295	-77.2095
									2.2975	-76.8127
									2.3	-76.9348
									2.3025	-76.6602
									2.305	-76.6907
									2.3075	-76.5076
									2.31	-76.6296
									2.3125	-76.4771
									2.315	-76.6602
									2.3175	-76.4465
									2.32	-76.5686
									2.3225	-76.2024
									2.325	-76.3245
									2.3275	-75.9888
									2.33	-76.0803
									2.3325	-75.7751
									2.335	-75.8362
									2.3375	-75.4395
									2.34	-75.531
									2.3425	-75.2869
									2.345	-75.3174
									2.3475	-75.1343
									2.35	-75.8057
									2.3525	-75.1343
									2.355	-76.0803
									2.3575	-75.8057
									2.36	-76.1108
									2.3625	-75.8057
									2.365	-75.8972
									2.3675	-75.7141
									2.37	-75.8057
									2.3725	-75.47
									2.375	-75.47
									2.3775	-75.1038
									2.38	-75.1343
									2.3825	-74.8901
									2.385	-74.9512
									2.3875	-74.7681
									2.39	-74.8291
									2.3925	-74.4629
									2.395	-74.4934
									2.3975	-74.2188
									2.4	-74.3408
									2.4025	-73.9746
									2.405	-74.0967
									2.4075	-73.8831
									2.41	-73.9136
									2.4125	-73.6084
									2.415	-73.6084
									2.4175	-73.2727
									2.42	-73.3337
									2.4225	-73.0286
									2.425	-73.1201
									2.4275	-72.876
									2.43	-72.9675
									2.4325	-72.4792
									2.435	-72.4792
									2.4375	-71.7468
									2.44	-71.7773
									2.4425	-71.2585
									2.445	-71.2585
									2.4475	-70.6787
									2.45	-70.6482
									2.4525	-69.7632
									2.455	-69.7937
									2.4575	-68.7256
									2.46	-68.6951
									2.4625	-67.1387
									2.465	-67.0471
									2.4675	-21.2402
									2.47	-71.7468
									2.4725	-40.9851
									2.475	-74.8901
									2.4775	-71.8384
									2.48	-76.1414
									2.4825	-74.8901
									2.485	-76.9958
									2.4875	-76.1414
									2.49	-77.6062
									2.4925	-76.9958
									2.495	-78.064
									2.4975	-77.5757
									2.5	-78.2471
									2.5025	-78.0029
									2.505	-78.3386
									2.5075	-78.1555
									2.51	-78.3386
									2.5125	-78.186
									2.515	-78.4302
									2.5175	-78.2776
									2.52	-78.4607
									2.5225	-78.2471
									2.525	-78.3081
									2.5275	-78.0945
									2.53	-78.125
									2.5325	-77.9419
									2.535	-78.0334
									2.5375	-77.8198
									2.54	-78.0029
									2.5425	-77.7893
									2.545	-77.8809
									2.5475	-77.7588
									2.55	-77.9114
									2.5525	-77.7283
									2.555	-77.7893
									2.5575	-77.6062
									2.56	-77.6978
									2.5625	-77.5452
									2.565	-77.6367
									2.5675	-77.3621
									2.57	-77.4231
									2.5725	-77.1179
									2.575	-77.2095
									2.5775	-76.8127
									2.58	-76.8127
									2.5825	-76.5381
									2.585	-76.5991
									2.5875	-76.4771
									2.59	-76.5686
									2.5925	-76.3855
									2.595	-76.5076
									2.5975	-76.355
									2.6	-76.4465
									2.6025	-76.0803
									2.605	-76.1414
									2.6075	-75.6836
									2.61	-75.7446
									2.6125	-75.4089
									2.615	-75.4395
									2.6175	-74.8901
									2.62	-74.9512
									2.6225	-74.707
									2.625	-74.7986
									2.6275	-74.4934
									2.63	-74.5544
									2.6325	-74.1577
									2.635	-74.1882
									2.6375	-73.9441
									2.64	-73.9746
									2.6425	-73.761
									2.645	-73.8525
									2.6475	-73.5168
									2.65	-73.6389
									2.6525	-73.3337
									2.655	-73.4863
									2.6575	-73.1812
									2.66	-73.2727
									2.6625	-72.998
									2.665	-73.0591
									2.6675	-72.6929
									2.67	-72.7539
									2.6725	-72.4792
									2.675	-72.5708
									2.6775	-72.2351
									2.68	-72.2961
									2.6825	-71.991
									2.685	-72.052
									2.6875	-71.5637
									2.69	-71.5637
									2.6925	-71.0449
									2.695	-71.0144
									2.6975	-70.4346
									2.7	-70.6177
									2.7025	-70.3735
									2.705	-70.4651
									2.7075	-70.1904
									2.71	-70.2209
									2.7125	-69.6106
									2.715	-69.6716
									2.7175	-68.9697
									2.72	-69.0308
									2.7225	-67.6575
									2.725	-67.5964
									2.7275	-21.1182
									2.73	-71.9299
									2.7325	-46.7529
									2.735	-75.2258
									2.7375	-72.052
									2.74	-76.4771
									2.7425	-75.2869
									2.745	-77.179
									2.7475	-76.4465
									2.75	-77.7893
									2.7525	-77.0874
									2.755	-78.125
									2.7575	-77.7588
									2.76	-78.2471
									2.7625	-78.0334
									2.765	-78.3386
									2.7675	-78.125
									2.77	-78.4302
									2.7725	-78.2471
									2.775	-78.3691
									2.7775	-78.2166
									2.78	-78.3386
									2.7825	-78.186
									2.785	-78.3997
									2.7875	-78.2166
									2.79	-78.3081
									2.7925	-78.1555
									2.795	-78.2776
									2.7975	-78.0029
									2.8	-78.0945
									2.8025	-77.9114
									2.805	-78.0334
									2.8075	-77.7588
									2.81	-77.7893
									2.8125	-77.4536
									2.815	-77.5757
									2.8175	-77.301
									2.82	-77.3926
									2.8225	-77.2705
									2.825	-77.5146
									2.8275	-77.2705
									2.83	-77.5452
									2.8325	-77.3926
									2.835	-77.9419
									2.8375	-77.4536
									2.84	-78.0029
									2.8425	-77.8198
									2.845	-78.0029
									2.8475	-77.8503
									2.85	-77.9724
									2.8525	-77.8198
									2.855	-77.9419
									2.8575	-77.7283
									2.86	-77.7893
									2.8625	-77.5146
									2.865	-77.6062
									2.8675	-77.301
									2.87	-77.3926
									2.8725	-77.1484
									2.875	-77.2095
									2.8775	-76.9958
									2.88	-77.0874
									2.8825	-76.7822
									2.885	-76.7822
									2.8875	-76.4465
									2.89	-76.4771
									2.8925	-76.2939
									2.895	-76.355
									2.8975	-76.0498
									2.9	-76.1414
									2.9025	-75.9277
									2.905	-75.9888
									2.9075	-75.592
									2.91	-75.7141
									2.9125	-75.47
									2.915	-75.5005
									2.9175	-75.2563
									2.92	-75.2869
									2.9225	-74.9207
									2.925	-74.9817
									2.9275	-74.3713
									2.93	-74.4934
									2.9325	-74.2188
									2.935	-74.2188
									2.9375	-73.9441
									2.94	-74.0051
									2.9425	-73.6389
									2.945	-73.6694
									2.9475	-73.0591
									2.95	-73.0896
									2.9525	-72.6318
									2.955	-72.6929
									2.9575	-72.2046
									2.96	-72.2351
									2.9625	-71.7468
									2.965	-71.8079
									2.9675	-71.3806
									2.97	-71.4417
									2.9725	-71.0144
									2.975	-71.0754
									2.9775	-70.6177
									2.98	-70.6482
									2.9825	-69.9463
									2.985	-69.9463
									2.9875	-68.8782
									2.99	-68.9087
									2.9925	-67.0166
									2.995	-66.9556
									2.9975	-21.2097
									3	-73.0591
									3.0025	-54.3823
									3.005	-75.6531
									3.0075	-73.1506
									3.01	-76.7822
									3.0125	-75.6836
									3.015	-77.4231
									3.0175	-76.7822
									3.02	-77.7893
									3.0225	-77.3621
									3.025	-78.1555
									3.0275	-77.7893
									3.03	-78.4302
									3.0325	-78.064
									3.035	-78.5828
									3.0375	-78.3997
									3.04	-78.6743
									3.0425	-78.5217
									3.045	-78.7964
									3.0475	-78.5217
									3.05	-78.8269
									3.0525	-78.6743
									3.055	-78.8269
									3.0575	-78.6438
									3.06	-78.7659
									3.0625	-78.6133
									3.065	-78.7048
									3.0675	-78.5522
									3.07	-78.7048
									3.0725	-78.5217
									3.075	-78.5522
									3.0775	-78.3386
									3.08	-78.4607
									3.0825	-78.3386
									3.085	-78.3997
									3.0875	-78.125
									3.09	-78.2166
									3.0925	-77.9419
									3.095	-77.9724
									3.0975	-77.5452
									3.1	-77.6367
									3.1025	-77.4231
									3.105	-77.5146
									3.1075	-77.3315
									3.11	-77.3926
									3.1125	-77.179
									3.115	-77.24
									3.1175	-76.9653
									3.12	-77.0569
									3.1225	-76.7822
									3.125	-76.9043
									3.1275	-76.6907
									3.13	-76.7212
									3.1325	-76.2329
									3.135	-76.2634
									3.1375	-76.1108
									3.14	-76.2024
									3.1425	-75.9888
									3.145	-76.0803
									3.1475	-75.7446
									3.15	-75.8057
									3.1525	-75.531
									3.155	-75.6226
									3.1575	-75.3784
									3.16	-75.4395
									3.1625	-75.1953
									3.165	-75.2563
									3.1675	-74.8291
									3.17	-74.9207
									3.1725	-74.6155
									3.175	-74.6765
									3.1775	-74.2493
									3.18	-74.2798
									3.1825	-74.0662
									3.185	-74.0356
									3.1875	-73.8525
									3.19	-73.8831
									3.1925	-73.5168
									3.195	-73.5779
									3.1975	-72.998
									3.2	-72.998
									3.2025	-72.7234
									3.205	-72.8455
									3.2075	-72.4182
									3.21	-72.4487
									3.2125	-72.2351
									3.215	-72.3877
									3.2175	-72.0215
									3.22	-72.1436
									3.2225	-71.7468
									3.225	-71.7773
									3.2275	-71.2891
									3.23	-71.3501
									3.2325	-70.6482
									3.235	-70.6787
									3.2375	-70.3125
									3.24	-70.3735
									3.2425	-69.4885
									3.245	-69.4885
									3.2475	-68.4509
									3.25	-68.4814
									3.2525	-66.6199
									3.255	-66.6199
									3.2575	-21.4233
									3.26	-73.0286
									3.2625	-59.1736
									3.265	-75.7446
									3.2675	-73.0896
									3.27	-77.0874
									3.2725	-75.7446
									3.275	-77.9114
									3.2775	-77.1179
									3.28	-78.4302
									3.2825	-77.8809
									3.285	-78.8269
									3.2875	-78.3997
									3.29	-79.0405
									3.2925	-78.7354
									3.295	-79.1321
									3.2975	-78.949
									3.3	-79.2542
									3.3025	-79.01
									3.305	-79.4067
									3.3075	-79.1626
									3.31	-79.3457
									3.3125	-79.1626
									3.315	-79.2847
									3.3175	-79.0405
									3.32	-79.2236
									3.3225	-78.949
									3.325	-79.0405
									3.3275	-78.7964
									3.33	-78.949
									3.3325	-78.6743
									3.335	-78.7048
									3.3375	-78.5217
									3.34	-78.6133
									3.3425	-78.3691
									3.345	-78.4607
									3.3475	-78.186
									3.35	-78.3081
									3.3525	-78.0334
									3.355	-78.1555
									3.3575	-77.9724
									3.36	-78.0029
									3.3625	-77.6978
									3.365	-77.8198
									3.3675	-77.5146
									3.37	-77.6978
									3.3725	-77.5146
									3.375	-77.6062
									3.3775	-77.24
									3.38	-77.301
									3.3825	-76.9348
									3.385	-76.9653
									3.3875	-76.6296
									3.39	-76.6602
									3.3925	-76.3245
									3.395	-76.355
									3.3975	-76.0803
									3.4	-76.1108
									3.4025	-75.8362
									3.405	-75.8972
									3.4075	-75.6226
									3.41	-75.6531
									3.4125	-75.2869
									3.415	-75.4395
									3.4175	-75.2258
									3.42	-75.2869
									3.4225	-75.0427
									3.425	-75.1343
									3.4275	-74.9207
									3.43	-75.0122
									3.4325	-74.8596
									3.435	-74.8901
									3.4375	-74.4934
									3.44	-74.4934
									3.4425	-74.0967
									3.445	-74.1577
									3.4475	-73.6694
									3.45	-73.7305
									3.4525	-73.3337
									3.455	-73.3643
									3.4575	-73.0286
									3.46	-73.1201
									3.4625	-72.5708
									3.465	-72.6013
									3.4675	-71.991
									3.47	-71.991
									3.4725	-71.5637
									3.475	-71.5332
									3.4775	-71.0449
									3.48	-71.0754
									3.4825	-70.6787
									3.485	-70.7092
									3.4875	-70.2209
									3.49	-70.282
									3.4925	-69.5801
									3.495	-69.6411
									3.4975	-68.1152
									3.5	-68.0542
									3.5025	-21.637
									3.505	-71.8079
									3.5075	-35.0342
									3.51	-75.4089
									3.5125	-71.9604
									3.515	-76.5991
									3.5175	-75.4089
									3.52	-77.24
									3.5225	-76.5381
									3.525	-77.5757
									3.5275	-77.2095
									3.53	-77.9114
									3.5325	-77.5452
									3.535	-78.064
									3.5375	-77.8198
									3.54	-78.2166
									3.5425	-77.9724
									3.545	-78.2471
									3.5475	-78.0029
									3.55	-78.0945
									3.5525	-77.9419
									3.555	-78.0334
									3.5575	-77.8198
									3.56	-77.9419
									3.5625	-77.7283
									3.565	-77.9419
									3.5675	-77.8198
									3.57	-77.8809
									3.5725	-77.7588
									3.575	-77.8809
									3.5775	-77.6062
									3.58	-77.7283
									3.5825	-77.5757
									3.585	-77.6672
									3.5875	-77.4536
									3.59	-77.5757
									3.5925	-77.3621
									3.595	-77.4536
									3.5975	-77.179
									3.6	-77.301
									3.6025	-77.0569
									3.605	-77.1179
									3.6075	-76.8738
									3.61	-76.9348
									3.6125	-76.6907
									3.615	-76.7517
									3.6175	-76.5381
									3.62	-76.6296
									3.6225	-76.2329
									3.625	-76.2634
									3.6275	-76.0193
									3.63	-76.1108
									3.6325	-75.9277
									3.635	-75.9888
									3.6375	-75.7141
									3.64	-75.8057
									3.6425	-75.47
									3.645	-75.5005
									3.6475	-75.1953
									3.65	-75.2563
									3.6525	-74.7986
									3.655	-74.8291
									3.6575	-74.4019
									3.66	-74.5544
									3.6625	-74.2188
									3.665	-74.2798
									3.6675	-73.9441
									3.67	-74.0356
									3.6725	-73.7
									3.675	-73.761
									3.6775	-73.3337
									3.68	-73.3948
									3.6825	-72.9065
									3.685	-72.937
									3.6875	-72.3877
									3.69	-72.4182
									3.6925	-71.6858
									3.695	-71.6858
									3.6975	-70.9229
									3.7	-70.9229
									3.7025	-69.9463
									3.705	-69.9768
									3.7075	-69.2139
									3.71	-69.1833
									3.7125	-68.0542
									3.715	-68.0847
									3.7175	-66.3452
									3.72	-66.2537
									3.7225	-21.6064
									3.725	-73.9136
									3.7275	-62.0422
									3.73	-76.1719
									3.7325	-74.0356
									3.735	-77.1484
									3.7375	-76.2024
									3.74	-77.6672
									3.7425	-77.1484
									3.745	-78.0029
									3.7475	-77.6062
									3.75	-78.2471
									3.7525	-77.8809
									3.755	-78.3691
									3.7575	-78.2166
									3.76	-78.5217
									3.7625	-78.3386
									3.765	-78.4912
									3.7675	-78.2776
									3.77	-78.4912
									3.7725	-78.3386
									3.775	-78.5217
									3.7775	-78.2471
									3.78	-78.3997
									3.7825	-78.2166
									3.785	-78.3691
									3.7875	-78.2166
									3.79	-78.2776
									3.7925	-78.0334
									3.795	-78.0945
									3.7975	-77.7588
									3.8	-77.8198
									3.8025	-77.6062
									3.805	-77.6978
									3.8075	-77.5452
									3.81	-77.6672
									3.8125	-77.4231
									3.815	-77.5452
									3.8175	-77.3621
									3.82	-77.4841
									3.8225	-77.301
									3.825	-77.3926
									3.8275	-77.2095
									3.83	-77.3315
									3.8325	-77.0569
									3.835	-77.0874
									3.8375	-76.8127
									3.84	-76.9043
									3.8425	-76.6602
									3.845	-76.6907
									3.8475	-76.3245
									3.85	-76.4465
									3.8525	-76.1108
									3.855	-76.1719
									3.8575	-75.9277
									3.86	-76.0193
									3.8625	-75.7141
									3.865	-75.8362
									3.8675	-75.47
									3.87	-75.5615
									3.8725	-75.2563
									3.875	-75.3784
									3.8775	-75.0122
									3.88	-75.1038
									3.8825	-74.9207
									3.885	-74.9512
									3.8875	-74.646
									3.89	-74.646
									3.8925	-74.4019
									3.895	-74.4629
									3.8975	-74.1882
									3.9	-74.1882
									3.9025	-73.9136
									3.905	-73.9746
									3.9075	-73.4253
									3.91	-73.3948
									3.9125	-72.7539
									3.915	-72.7844
									3.9175	-72.2656
									3.92	-72.2961
									3.9225	-71.8994
									3.925	-71.9604
									3.9275	-71.3196
									3.93	-71.3501
									3.9325	-70.8618
									3.935	-70.8923
									3.9375	-70.0989
									3.94	-70.1294
									3.9425	-69.3665
									3.945	-70.6787
									3.9475	-69.7632
									3.95	-70.9534
									3.9525	-70.6482
									3.955	-70.8618
									3.9575	-70.4956
									3.96	-70.5872
									3.9625	-69.8547
									3.965	-69.8547
									3.9675	-68.8171
									3.97	-68.8171
									3.9725	-67.0776
									3.975	-67.0471
									3.9775	-21.1487
									3.98	-72.6929
									3.9825	-57.1899
									3.985	-75.5005
									3.9875	-72.7844
									3.99	-76.6296
									3.9925	-75.5005
									3.995	-77.2705
									3.9975	-76.5991
									4	-77.6367
									4.0025	-77.24
									4.005	-78.0334
									4.0075	-77.6062
									4.01	-78.1555
									4.0125	-77.9724
									4.015	-78.1555
									4.0175	-78.0029
									4.02	-78.2471
									4.0225	-78.0334
									4.025	-78.2471
									4.0275	-78.0945
									4.03	-78.1555
									4.0325	-77.9724
									4.035	-78.125
									4.0375	-77.9419
									4.04	-78.0029
									4.0425	-77.8503
									4.045	-77.9114
									4.0475	-77.6978
									4.05	-77.7893
									4.0525	-77.6367
									4.055	-77.7283
									4.0575	-77.6062
									4.06	-77.7588
									4.0625	-77.4536
									4.065	-77.5452
									4.0675	-77.2705
									4.07	-77.3621
									4.0725	-77.179
									4.075	-77.2095
									4.0775	-76.9043
									4.08	-77.0569
									4.0825	-76.7517
									4.085	-76.8127
									4.0875	-76.5991
									4.09	-76.6602
									4.0925	-76.3855
									4.095	-76.4771
									4.0975	-76.2329
									4.1	-76.3855
									4.1025	-76.2329
									4.105	-76.2939
									4.1075	-76.0193
									4.11	-76.0803
									4.1125	-75.8362
									4.115	-75.9583
									4.1175	-75.6836
									4.12	-75.7446
									4.1225	-75.4395
									4.125	-75.5005
									4.1275	-75.2258
									4.13	-75.2869
									4.1325	-74.8901
									4.135	-74.9207
									4.1375	-74.4934
									4.14	-74.5239
									4.1425	-74.2493
									4.145	-74.3713
									4.1475	-74.2188
									4.15	-74.2798
									4.1525	-74.0051
									4.155	-74.0356
									4.1575	-73.6389
									4.16	-73.7
									4.1625	-73.0896
									4.165	-73.1506
									4.1675	-72.6318
									4.17	-72.7234
									4.1725	-72.2351
									4.175	-72.3267
									4.1775	-71.6858
									4.18	-71.7468
									4.1825	-71.2585
									4.185	-71.228
									4.1875	-70.8923
									4.19	-70.9534
									4.1925	-70.282
									4.195	-70.3125
									4.1975	-69.6106
									4.2	-69.6411
									4.2025	-68.2678
									4.205	-68.2373
									4.2075	-21.8506
									4.21	-70.2515
									4.2125	-25.7568
									4.215	-74.9207
									4.2175	-70.4956
									4.22	-76.3245
									4.2225	-74.9207
									4.225	-77.1484
									4.2275	-76.3245
									4.23	-77.7283
									4.2325	-77.0569
									4.235	-78.186
									4.2375	-77.7588
									4.24	-78.3081
									4.2425	-78.064
									4.245	-78.4912
									4.2475	-78.2471
									4.25	-78.5828
									4.2525	-78.3691
									4.255	-78.5828
									4.2575	-78.3997
									4.26	-78.5828
									4.2625	-78.3081
									4.265	-78.4912
									4.2675	-78.3081
									4.27	-78.4607
									4.2725	-78.2166
									4.275	-78.3691
									4.2775	-78.1555
									4.28	-78.3386
									4.2825	-78.125
									4.285	-78.2776
									4.2875	-78.125
									4.29	-78.2166
									4.2925	-78.0334
									4.295	-78.1555
									4.2975	-77.8809
									4.3	-77.9114
									4.3025	-77.7588
									4.305	-77.8503
									4.3075	-77.5757
									4.31	-77.6062
									4.3125	-77.3621
									4.315	-77.3926
									4.3175	-77.0874
									4.32	-77.179
									4.3225	-76.8433
									4.325	-76.9043
									4.3275	-76.5686
									4.33	-76.6907
									4.3325	-76.355
									4.335	-76.3855
									4.3375	-76.1414
									4.34	-76.2024
									4.3425	-75.9583
									4.345	-76.1108
									4.3475	-75.9583
									4.35	-76.0498
									4.3525	-75.8667
									4.355	-75.9888
									4.3575	-75.7446
									4.36	-75.8362
									4.3625	-75.6836
									4.365	-75.7751
									4.3675	-75.5005
									4.37	-75.531
									4.3725	-75.1953
									4.375	-75.2563
									4.3775	-75.0122
									4.38	-75.0732
									4.3825	-74.6765
									4.385	-74.6765
									4.3875	-74.4934
									4.39	-74.5239
									4.3925	-74.2493
									4.395	-74.3103
									4.3975	-73.9746
									4.4	-74.0356
									4.4025	-73.4558
									4.405	-73.5474
									4.4075	-72.998
									4.41	-72.9675
									4.4125	-72.5098
									4.415	-72.6318
									4.4175	-72.2656
									4.42	-72.2961
									4.4225	-71.8384
									4.425	-71.8994
									4.4275	-71.3196
									4.43	-71.3501
									4.4325	-70.8313
									4.435	-70.8313
									4.4375	-70.343
									4.44	-70.4346
									4.4425	-69.8853
									4.445	-69.8547
									4.4475	-68.7561
									4.45	-68.8171
									4.4525	-67.2913
									4.455	-67.3218
									4.4575	-21.4539
									4.46	-72.5708
									4.4625	-47.821
									4.465	-75.8362
									4.4675	-72.7234
									4.47	-76.9653
									4.4725	-75.8362
									4.475	-77.7588
									4.4775	-76.9958
									4.48	-78.3691
									4.4825	-77.7283
									4.485	-78.6743
									4.4875	-78.3081
									4.49	-78.8574
									4.4925	-78.5217
									4.495	-78.9185
									4.4975	-78.7659
									4.5	-79.01
									4.5025	-78.7964
									4.505	-79.01
									4.5075	-78.7964
									4.51	-78.8879
									4.5125	-78.6743
									4.515	-78.8269
									4.5175	-78.6133
									4.52	-78.7354
									4.5225	-78.4607
									4.525	-78.5828
									4.5275	-78.3386
									4.53	-78.3997
									4.5325	-78.125
									4.535	-78.2166
									4.5375	-77.8809
									4.54	-77.9114
									4.5425	-77.5146
									4.545	-77.6367
									4.5475	-77.4536
									4.55	-77.5452
									4.5525	-77.3621
									4.555	-77.4231
									4.5575	-77.179
									4.56	-77.301
									4.5625	-76.9958
									4.565	-77.0874
									4.5675	-76.8738
									4.57	-76.9958
									4.5725	-76.7212
									4.575	-76.8433
									4.5775	-76.416
									4.58	-76.5381
									4.5825	-76.2329
									4.585	-76.2329
									4.5875	-76.0193
									4.59	-76.1108
									4.5925	-75.8362
									4.595	-75.8972
									4.5975	-75.592
									4.6	-75.6226
									4.6025	-75.3479
									4.605	-75.47
									4.6075	-75.2258
									4.61	-75.3174
									4.6125	-75.0122
									4.615	-75.1038
									4.6175	-74.6155
									4.62	-74.6765
									4.6225	-74.4629
									4.625	-74.6155
									4.6275	-74.2493
									4.63	-74.3103
									4.6325	-73.9746
									4.635	-74.0051
									4.6375	-73.822
									4.64	-73.8525
									4.6425	-73.3643
									4.645	-73.4253
									4.6475	-73.0286
									4.65	-73.0591
									4.6525	-72.6318
									4.655	-72.6929
									4.6575	-72.1436
									4.66	-72.1741
									4.6625	-71.8079
									4.665	-71.8994
									4.6675	-71.5027
									4.67	-71.5027
									4.6725	-70.8923
									4.675	-70.9229
									4.6775	-70.1599
									4.68	-70.1904
									4.6825	-69.6411
									4.685	-69.6411
									4.6875	-68.1763
									4.69	-68.1763
									4.6925	-21.7896
									4.695	-71.2891
									4.6975	-32.8064
									4.7	-75.1648
									4.7025	-71.4111
									4.705	-76.4465
									4.7075	-75.2258
									4.71	-77.24
									4.7125	-76.4465
									4.715	-77.6672
									4.7175	-77.2095
									4.72	-78.064
									4.7225	-77.6367
									4.725	-78.2776
									4.7275	-78.0029
									4.73	-78.3386
									4.7325	-78.1555
									4.735	-78.4607
									4.7375	-78.186
									4.74	-78.6438
									4.7425	-78.3386
									4.745	-78.5828
									4.7475	-78.2471
									4.75	-78.3691
									4.7525	-78.186
									4.755	-78.3386
									4.7575	-78.186
									4.76	-78.2471
									4.7625	-78.0945
									4.765	-78.2471
									4.7675	-77.8809
									4.77	-78.0029
									4.7725	-77.6978
									4.775	-77.7588
									4.7775	-77.5757
									4.78	-77.6672
									4.7825	-77.4231
									4.785	-77.4841
									4.7875	-77.301
									4.79	-77.4231
									4.7925	-77.2095
									4.795	-77.2705
									4.7975	-77.0264
									4.8	-77.1179
									4.8025	-76.8738
									4.805	-77.0264
									4.8075	-76.7212
									4.81	-76.7517
									4.8125	-76.4465
									4.815	-76.5381
									4.8175	-76.2329
									4.82	-76.3855
									4.8225	-76.2024
									4.825	-76.3245
									4.8275	-76.0803
									4.83	-76.1108
									4.8325	-75.7751
									4.835	-75.8972
									4.8375	-75.6531
									4.84	-75.8057
									4.8425	-75.592
									4.845	-75.6836
									4.8475	-75.3479
									4.85	-75.3784
									4.8525	-75.1648
									4.855	-75.2563
									4.8575	-75.0122
									4.86	-75.0732
									4.8625	-74.7375
									4.865	-74.8291
									4.8675	-74.4629
									4.87	-74.4934
									4.8725	-74.0967
									4.875	-74.1882
									4.8775	-73.761
									4.88	-73.822
									4.8825	-73.6084
									4.885	-73.6084
									4.8875	-73.2727
									4.89	-73.3643
									4.8925	-72.9675
									4.895	-73.0591
									4.8975	-72.6624
									4.9	-72.6929
									4.9025	-72.1741
									4.905	-72.1436
									4.9075	-71.5942
									4.91	-71.5942
									4.9125	-71.106
									4.915	-71.167
									4.9175	-70.6787
									4.92	-70.6177
									4.9225	-69.9768
									4.925	-70.0073
									4.9275	-68.7561
									4.93	-68.8171
									4.9325	-66.7419
									4.935	-66.6199
									4.9375	-21.4233
									4.94	-73.3643
									4.9425	-59.8755
									4.945	-75.7751
									4.9475	-73.4253
									4.95	-77.179
									4.9525	-75.8057
									4.955	-77.8809
									4.9575	-77.1484
									4.96	-78.3386
									4.9625	-77.9114
									4.965	-78.5217
									4.9675	-78.186
									4.97	-78.8269
									4.9725	-78.4302
									4.975	-79.0405
									4.9775	-78.7659
									4.98	-79.1016
									4.9825	-78.9185
									4.985	-79.01
									4.9875	-78.8269
									4.99	-79.01
									4.9925	-78.8879
									4.995	-79.1321
[truncated: 2,000 more rows]

## Sheet: Fig. 4
Fig. 4a right top	x	pA		Fig. 4a right botton	x	mV		Fig. 4b	x	acsf	acsf+PTX		Fig. 4b	x	iMSN-->Cin	dMSN-->CIN			Fig. 4c	x	dMSN-->CIN	dM(Error)	iMSN-->CIN	iM(error)			0	0.8	1.5		Fig. 4d top		Fig. 4d middle	Time	Sweep	Time	Sweep	Time	Sweep	Time	Sweep	Time	Sweep	Time	Sweep		Fig. 4d bottom	Time	Freq
	0	-6.46459			0	-43.5181			0.00025	-77.5146	-77.5283			0	-217.484	-214.896				0	-18.2538	2.26745	-16.9057	1.17731		I1	-3.83284	-93.196	-71.919		-3.18904			63.7	1	121.6	2	1195.6	3	3559.4	4	2523.2	5	510.5	6			1000	0.33333
	0.0005	-8.11216			0.0001	-43.5181			0.0005	-83.6182	-80.5801			0.0001	-217.796	-219.169				0.8	-250.696	60.3841	-61.6813	18.7234		I2	-18.8146	-61.7006	-51.3759		1.08342			1536.7	1	2193.6	2	1991.5	3	6105	4	4114.8	5	3443.6	6			2000	0.33333
	0.001	-6.12558			0.0002	-43.4875			0.00075	-79.3457	-77.5283			0.0002	-218.069	-220.39				1.5	-285.619	63.0457	-73.6246	28.9177		I3	-23.8037	-285.399	-458.32		-2.57869			2489.9	1	3975.8	2	2562.3	3	8535.4	4	4600.3	5	6665.4	6			3000	0.44444
	0.0015	-7.84506			0.0003	-43.5181			0.001	-83.0078	-80.5801			0.0003	-218.287	-220.39										I4	-12.657	-126.508	-151.866		0.47307			3934.1	1	5332	2	3948.5	3	11430.8	4	5527.3	5	11284.7	6			4000	0.55556
	0.002	-6.19488			0.0004	-43.4875			0.00125	-80.5664	-76.918			0.0004	-218.438	-217.338										I5	-15.2098	-135.44	-169.62		-2.57869			4952.1	1	6330.4	2	5905.2	3	11690.3	4	5977.7	5	11500.2	6			5000	0.33333
	0.0025	-8.02854			0.0005	-43.4875			0.0015	-82.3975	-80.5801			0.0005	-218.515	-214.896										I6	-13.749	-117.529	-123.86		0.47307			5702.6	1	7741.3	2	6593.4	3	11931.7	4	7280.6	5	11663.2	6			6000	0.55556
	0.003	-5.9563			0.0006	-43.5181			0.00175	-77.5146	-76.3076			0.0006	-218.521	-216.117										I7	-15.7245	-14.1059	-13.5724		-1.96834			6277.5	1	8867.4	2	7613.6	3	12178.9	4	8091.7	5	11843.3	6			7000	0.55556
	0.0035	-7.28243			0.0007	-43.5181			0.002	-83.6182	-79.9697			0.0007	-218.461	-217.338										I8	-19.9171	-17.2345	-15.5949		-0.74764			7117.9	1	11229	2	8262.6	3	12514.4	4	11673.8	5	12036.1	6			8000	0.44444
	0.004	-6.92192			0.0008	-43.5181			0.00225	-80.5664	-77.5283			0.0008	-218.348	-217.338										I9	-21.0338	-14.5987	-17.4922		-1.96834			8012.6	1	11553.8	2	11237.5	3	13098.3	4	11931.5	5	12335.7	6			9000	0.66667
	0.0045	-8.23601			0.0009	-43.5181			0.0025	-84.2285	-79.3594			0.0009	-218.195	-220.39										I10	-17.1803	-16.0831	-14.4344		0.47307			8785.7	1	11759.6	2	11422.9	3	13879.3	4	12082.8	5	13601	6			10000	0
	0.005	-4.67511			0.001	-43.4875			0.00275	-80.5664	-75.6973			0.001	-218.017	-224.052										I11	-23.1934	-18.8953	-14.6258		-2.57869			10282.9	1	12037.1	2	11570.2	3	15213.8	4	12150.1	5	14303.9	6			11000	0.11111
	0.0055	-8.32303			0.0011	-43.457			0.003	-84.8389	-80.5801			0.0011	-217.832	-223.441										I12	-19.8357	-23.8489	-23.0442		-0.74764			11526.3	1	12222.1	2	11743.5	3		4	12380.9	5	14875.2	6			12000	3.33333
	0.006	-4.78782			0.0012	-43.5181			0.00325	-83.0078	-75.6973			0.0012	-217.656	-222.831										I13	-16.3499	-19.6699	-11.336		-1.35799			11820.2	1	12452.9	2	11932.4	3		4	12606.7	5	18124.4	6			13000	2.33333
	0.0065	-8.5049			0.0013	-43.4875			0.0035	-85.4492	-81.1904			0.0013	-217.503	-222.221										I14	-16.8283	-14.4399	-15.7061		-0.74764			12112.2	1	12778.3	2	12151.8	3		4	12919	5		6			14000	1.11111
	0.007	-6.94666			0.0014	-43.4875			0.00375	-80.5664	-76.918			0.0014	-217.382	-222.831										I15	-15.0479	-11.4261	-12.759		-3.18904			12616.3	1	13505.1	2	12522.1	3		4	13371	5		6			15000	1
	0.0075	-8.70988			0.0015	-43.5181			0.004	-83.6182	-79.3594			0.0015	-217.298	-221.61										I16	-17.3142	-16.8251	-12.4673		-0.13729			13079.6	1	14094.4	2	13396.8	3		4	13801.6	5		6			16000	0.66667
	0.008	-7.36634			0.0016	-43.4875			0.00425	-79.9561	-74.4766			0.0016	-217.248	-220.39										D1	-19.9316	-669.06	-818.195		-2.57869			13773.5	1	14464.5	2	14235	3		4	14977.9	5		6			17000	0.44444
	0.0085	-8.86847			0.0017	-43.457			0.0045	-84.8389	-82.4111			0.0017	-217.228	-219.779										D2	-21.1728	-535.733	-527.933		1.08342			14534.3	1	14998.7	2	14975.7	3		4	15311.1	5		6			18000	0.33333
	0.009	-7.06187			0.0018	-43.457			0.00475	-79.3457	-72.0352			0.0018	-217.23	-221										D3	-39.8743	-333.402	-344.432		-3.18904			15312.1	1	16848	2	15636.3	3		4	15674	5		6			19000	0.44444
	0.0095	-9.21583			0.0019	-43.457			0.005	-79.9561	-79.9697			0.0019	-217.243	-221.61										D4	-7.2498	-397.834	-468.252		-0.13729			15676.3	1	17896.8	2	16910.4	3		4	16159.8	5		6			20000	0.44444
	0.01	-6.99237			0.002	-43.4875			0.00525	-78.7354	-76.918			0.002	-217.253	-224.052										D5	-15.7702	-533.258	-353.944		-9.90291			16872.5	1	18453	2	18952.1	3		4	17821.9	5		6			20000	0.22222
	0.0105	-10.057			0.0021	-43.457			0.0055	-82.3975	-79.9697			0.0021	-217.242	-224.052										D6	-15.7746	-55.5363	-74.9648		2.91447
	0.011	-8.78567			0.0022	-43.5181			0.00575	-76.9043	-76.918			0.0022	-217.195	-220.39										D7	-9.87412	-123.52	-407.331		-2.57869
	0.0115	-10.9956			0.0023	-43.4875			0.006	-84.2285	-83.0215			0.0023	-217.099	-219.779										D8	-18.7804	-44.2866	-63.2437		-0.74764
	0.012	-9.98111			0.0024	-43.5486			0.00625	-78.7354	-76.918			0.0024	-216.947	-221.61										D9	-27.0175	-49.2312	-81.9895		-3.18904
	0.0125	-10.674			0.0025	-43.5181			0.0065	-86.0596	-79.9697			0.0025	-216.743	-222.221										D10	-14.1435	-147.644	-161.156		-0.13729
	0.013	-9.70243			0.0026	-43.5181			0.00675	-78.7354	-73.8662			0.0026	-216.502	-219.169										D11	-15.0186	-137.327	-116.749		-2.57869
	0.0135	-10.9451			0.0027	-43.4875			0.007	-83.0078	-80.5801			0.0027	-216.248	-217.338										D12	-14.3553	-56.7266	-103.152		0.47307
	0.014	-8.93617			0.0028	-43.5181			0.00725	-78.125	-76.918			0.0028	-216.014	-217.948										D13	-18.3373	-175.484	-191.703		-1.96834
	0.0145	-10.7274			0.0029	-43.5486			0.0075	-81.7871	-79.9697			0.0029	-215.833	-214.896															-0.13729
	0.015	-9.67593			0.003	-43.5181			0.00775	-78.7354	-75.0869			0.003	-215.733	-214.896															-3.79939
	0.0155	-10.2523			0.0031	-43.5181			0.008	-82.3975	-78.1387			0.0031	-215.725	-217.948															1.69377
	0.016	-9.1623			0.0032	-43.5486			0.00825	-77.5146	-74.4766			0.0032	-215.807	-221															-2.57869
	0.0165	-9.95285			0.0033	-43.5181			0.0085	-85.4492	-78.1387			0.0033	-215.964	-222.831															-0.13729
	0.017	-9.00574			0.0034	-43.5181			0.00875	-77.5146	-74.4766			0.0034	-216.17	-221															-1.96834
	0.0175	-11.3415			0.0035	-43.5181			0.009	-83.6182	-76.918			0.0035	-216.399	-217.948															0.47307
	0.018	-9.17022			0.0036	-43.5486			0.00925	-76.9043	-70.8145			0.0036	-216.624	-216.728															-1.96834
	0.0185	-12.6474			0.0037	-43.5791			0.0095	-82.3975	-72.6455			0.0037	-216.825	-216.117															0.47307
	0.019	-10.537			0.0038	-43.5181			0.00975	-77.5146	-71.4248			0.0038	-216.989	-215.507															-1.96834
	0.0195	-10.4897			0.0039	-43.5486			0.01	-78.125	-68.9834			0.0039	-217.11	-217.948															-0.74764
	0.02	-8.38203			0.004	-43.5486			0.01025	-73.8525	-59.8281			0.004	-217.194	-220.39															-1.96834
	0.0205	-9.87908			0.0041	-43.5486			0.0105	-74.4629	-73.2559			0.0041	-217.252	-219.779															-0.13729
	0.021	-8.60855			0.0042	-43.5486			0.01075	-65.3076	-59.2178			0.0042	-217.301	-219.169															-2.57869
	0.0215	-9.89331			0.0043	-43.5791			0.011	-81.1768	-87.2939			0.0043	-217.361	-217.948															-0.13729
	0.022	-8.63581			0.0044	-43.5486			0.01125	-69.5801	-75.6973			0.0044	-217.45	-219.779															-2.57869
	0.0225	-8.87978			0.0045	-43.5486			0.0115	-91.5527	-86.0732			0.0045	-217.578	-221															0.47307
	0.023	-6.83773			0.0046	-43.5486			0.01175	-85.4492	-79.9697			0.0046	-217.754	-219.169															-2.57869
	0.0235	-10.3887			0.0047	-43.5181			0.012	-109.863	-84.2422			0.0047	-217.977	-220.39															-0.13729
	0.024	-8.68052			0.0048	-43.5791			0.01225	-90.332	-79.3594			0.0048	-218.241	-222.831															-4.40975
	0.0245	-10.7305			0.0049	-43.6096			0.0125	-212.402	-91.5664			0.0049	-218.534	-222.221															-0.13729
	0.025	-7.24617			0.005	-43.6096			0.01275	-122.681	-79.9697			0.005	-218.843	-217.338															-3.18904
	0.0255	-10.8968			0.0051	-43.6096			0.013	-385.742	-100.111			0.0051	-219.153	-218.559															2.91447
	0.026	-7.0264			0.0052	-43.5791			0.01325	-243.53	-91.5664			0.0052	-219.451	-218.559															-3.79939
	0.0265	-11.2546			0.0053	-43.5486			0.0135	-517.578	-111.708			0.0053	-219.723	-216.728															-1.35799
	0.027	-8.05037			0.0054	-43.5791			0.01375	-421.143	-101.942			0.0054	-219.958	-217.338															-2.57869
	0.0275	-10.8852			0.0055	-43.6401			0.014	-623.779	-120.253			0.0055	-220.149	-217.948															-0.74764
	0.028	-9.1403			0.0056	-43.6401			0.01425	-537.109	-112.929			0.0056	-220.287	-218.559															-2.57869
	0.0285	-9.4507			0.0057	-43.5791			0.0145	-703.735	-122.084			0.0057	-220.37	-217.948															-0.74764
	0.029	-8.06758			0.0058	-43.5486			0.01475	-642.09	-119.643			0.0058	-220.398	-219.779															-1.96834
	0.0295	-10.0527			0.0059	-43.5791			0.015	-740.356	-127.577			0.0059	-220.381	-218.559															-0.13729
	0.03	-8.77057			0.006	-43.5791			0.01525	-712.891	-120.863			0.006	-220.327	-217.948															-1.96834
	0.0305	-9.05203			0.0061	-43.5791			0.0155	-757.446	-126.967			0.0061	-220.249	-217.338															-0.13729
	0.031	-7.16191			0.0062	-43.5791			0.01575	-742.188	-122.694			0.0062	-220.154	-216.117															-3.18904
	0.0315	-9.1549			0.0063	-43.5486			0.016	-770.264	-134.291			0.0063	-220.048	-217.338															-0.13729
	0.032	-6.62708			0.0064	-43.5486			0.01625	-759.277	-128.798			0.0064	-219.931	-217.948															-1.96834
	0.0325	-8.98022			0.0065	-43.5486			0.0165	-770.264	-136.732			0.0065	-219.799	-216.728															-0.74764
	0.033	-7.87051			0.0066	-43.4875			0.01675	-764.771	-130.019			0.0066	-219.645	-217.338															-1.96834
	0.0335	-8.59498			0.0067	-43.4875			0.017	-765.381	-137.953			0.0067	-219.461	-217.338															1.08342
	0.034	-6.00468			0.0068	-43.4875			0.01725	-758.667	-136.122			0.0068	-219.244	-220.39															-2.57869
	0.0345	-8.9588			0.0069	-43.5181			0.0175	-756.836	-141.615			0.0069	-219	-219.169															0.47307
	0.035	-6.88063			0.007	-43.5181			0.01775	-752.563	-135.512			0.007	-218.746	-217.338															-2.57869
	0.0355	-8.24381			0.0071	-43.5181			0.018	-750.122	-139.784			0.0071	-218.51	-219.779															-0.13729
	0.036	-6.53044			0.0072	-43.4875			0.01825	-741.577	-134.901			0.0072	-218.318	-220.39															-3.18904
	0.0365	-9.01568			0.0073	-43.4875			0.0185	-739.746	-142.836			0.0073	-218.188	-217.948															-0.13729
	0.037	-7.76816			0.0074	-43.5486			0.01875	-728.76	-136.732			0.0074	-218.127	-217.948															-1.96834
	0.0375	-8.94935			0.0075	-43.5486			0.019	-729.37	-142.836			0.0075	-218.124	-219.169															-0.13729
	0.038	-6.50908			0.0076	-43.5181			0.01925	-723.267	-140.395			0.0076	-218.159	-217.338															-3.18904
	0.0385	-8.6849			0.0077	-43.5486			0.0195	-725.098	-143.446			0.0077	-218.202	-217.948															0.47307
	0.039	-6.09523			0.0078	-43.5486			0.01975	-715.332	-139.174			0.0078	-218.23	-219.779															-1.35799
	0.0395	-9.70346			0.0079	-43.5791			0.02	-714.111	-149.55			0.0079	-218.23	-219.169															-0.13729
	0.04	-6.2815			0.008	-43.5486			0.02025	-709.839	-143.446			0.008	-218.203	-218.559															-3.79939
	0.0405	-8.69753			0.0081	-43.5791			0.0205	-710.449	-152.602			0.0081	-218.165	-216.117															0.47307
	0.041	-7.68101			0.0082	-43.5791			0.02075	-703.735	-148.939			0.0082	-218.139	-216.728															-3.79939
	0.0415	-10.1072			0.0083	-43.5486			0.021	-703.735	-154.433			0.0083	-218.149	-219.779															-0.74764
	0.042	-8.10919			0.0084	-43.4875			0.02125	-695.19	-148.939			0.0084	-218.209	-221															-3.18904
	0.0425	-10.5783			0.0085	-43.4875			0.0215	-695.19	-155.653			0.0085	-218.327	-222.831															-0.74764
	0.043	-7.65233			0.0086	-43.5181			0.02175	-682.983	-151.991			0.0086	-218.498	-222.831															-2.57869
	0.0435	-10.7641			0.0087	-43.5181			0.022	-684.204	-158.095			0.0087	-218.71	-221															-0.13729
	0.044	-9.28781			0.0088	-43.4875			0.02225	-675.659	-153.212			0.0088	-218.949	-221															-3.18904
	0.0445	-11.0905			0.0089	-43.4875			0.0225	-674.438	-156.874			0.0089	-219.194	-221.61															-0.74764
	0.045	-9.49469			0.009	-43.457			0.02275	-666.504	-152.602			0.009	-219.427	-219.169															-3.79939
	0.0455	-9.40259			0.0091	-43.5181			0.023	-661.621	-159.926			0.0091	-219.628	-217.338															-1.35799
	0.046	-7.859			0.0092	-43.5181			0.02325	-656.128	-155.043			0.0092	-219.782	-216.117															-3.18904
	0.0465	-11.3022			0.0093	-43.5181			0.0235	-656.128	-161.757			0.0093	-219.881	-217.948															-1.35799
	0.047	-8.90326			0.0094	-43.4875			0.02375	-648.193	-158.705			0.0094	-219.922	-219.169															-3.79939
	0.0475	-11.5867			0.0095	-43.5181			0.024	-644.531	-163.588			0.0095	-219.91	-217.338															-0.13729
	0.048	-9.80305			0.0096	-43.5181			0.02425	-634.766	-153.822			0.0096	-219.851	-213.676															-3.18904
	0.0485	-10.6303			0.0097	-43.5181			0.0245	-632.935	-161.146			0.0097	-219.752	-212.455															-0.74764
	0.049	-9.24869			0.0098	-43.4875			0.02475	-623.779	-155.043			0.0098	-219.621	-214.896															-2.57869
	0.0495	-9.85568			0.0099	-43.5181			0.025	-623.169	-156.264			0.0099	-219.466	-217.338															1.08342
	0.05	-8.9663			0.01	-43.4875			0.02525	-617.676	-152.602			0.01	-219.298	-217.338															-3.79939
	0.0505	-10.1842			0.0101	-43.4875			0.0255	-618.286	-155.653			0.0101	-219.127	-214.896															0.47307
	0.051	-9.2239			0.0102	-43.457			0.02575	-612.183	-150.771			0.0102	-218.96	-213.676															-3.18904
	0.0515	-10.6256			0.0103	-43.457			0.026	-612.183	-156.264			0.0103	-218.799	-214.896															-0.13729
	0.052	-9.28216			0.0104	-43.457			0.02625	-607.91	-153.212			0.0104	-218.645	-219.779															-2.57869
	0.0525	-10.8612			0.0105	-43.457			0.0265	-607.91	-156.874			0.0105	-218.495	-217.338															-0.74764
	0.053	-8.89922			0.0106	-43.457			0.02675	-599.976	-153.822			0.0106	-218.352	-216.117															-3.79939
	0.0535	-11.1985			0.0107	-43.457			0.027	-599.976	-156.264			0.0107	-218.218	-214.896															-0.13729
	0.054	-10.4006			0.0108	-43.457			0.02725	-592.041	-154.433			0.0108	-218.105	-214.286															-3.18904
	0.0545	-11.1319			0.0109	-43.4265			0.0275	-595.093	-158.095			0.0109	-218.024	-217.338															-0.13729
	0.055	-10.2855			0.011	-43.457			0.02775	-591.431	-151.381			0.011	-217.994	-219.779															-2.57869
	0.0555	-11.4802			0.0111	-43.396			0.028	-587.769	-155.653			0.0111	-218.026	-222.221															-0.74764
	0.056	-10.6031			0.0112	-43.4265			0.02825	-581.665	-151.381			0.0112	-218.129	-220.39															-1.96834
	0.0565	-11.2525			0.0113	-43.396			0.0285	-580.444	-151.991			0.0113	-218.302	-222.221															-0.13729
	0.057	-10.6463			0.0114	-43.457			0.02875	-573.12	-149.55			0.0114	-218.535	-224.052															-4.40975
	0.0575	-10.6028			0.0115	-43.4265			0.029	-573.12	-153.212			0.0115	-218.812	-225.272															-1.35799
	0.058	-8.21626			0.0116	-43.396			0.02925	-567.017	-147.108			0.0116	-219.11	-222.831															-3.79939
	0.0585	-11.266			0.0117	-43.4265			0.0295	-568.237	-151.991			0.0117	-219.407	-221															1.69377
	0.059	-8.70732			0.0118	-43.4875			0.02975	-560.303	-148.939			0.0118	-219.684	-221.61															-4.40975
	0.0595	-10.0156			0.0119	-43.457			0.03	-561.523	-153.822			0.0119	-219.929	-222.221															-1.35799
	0.06	-8.63851			0.012	-43.4875			0.03025	-550.537	-147.719			0.012	-220.14	-221.61															-3.18904
	0.0605	-12.2229			0.0121	-43.4265			0.0305	-552.368	-147.108			0.0121	-220.321	-222.831															-0.74764
	0.061	-8.46253			0.0122	-43.457			0.03075	-548.096	-145.277			0.0122	-220.483	-221															-3.18904
	0.0615	-9.75408			0.0123	-43.396			0.031	-546.875	-150.771			0.0123	-220.641	-219.779															-1.35799
	0.062	-7.6817			0.0124	-43.457			0.03125	-543.823	-146.498			0.0124	-220.808	-214.896															-4.40975
	0.0625	-10.7452			0.0125	-43.457			0.0315	-545.044	-147.719			0.0125	-220.995	-215.507															-1.35799
	0.063	-9.23978			0.0126	-43.4265			0.03175	-532.837	-144.057			0.0126	-221.207	-216.728															-1.96834
	0.0635	-10.7426			0.0127	-43.4265			0.032	-535.278	-146.498			0.0127	-221.441	-219.779															-0.74764
	0.064	-8.05061			0.0128	-43.396			0.03225	-524.902	-144.057			0.0128	-221.685	-220.39															-2.57869
	0.0645	-10.9162			0.0129	-43.396			0.0325	-528.564	-147.719			0.0129	-221.925	-220.39															-0.74764
	0.065	-8.03572			0.013	-43.457			0.03275	-521.851	-145.277			0.013	-222.142	-221															-3.79939
	0.0655	-11.5637			0.0131	-43.457			0.033	-524.902	-148.939			0.0131	-222.319	-219.779															-0.13729
	0.066	-8.40943			0.0132	-43.4265			0.03325	-520.63	-141.615			0.0132	-222.439	-216.728															-3.18904
	0.0665	-8.52157			0.0133	-43.396			0.0335	-523.682	-147.719			0.0133	-222.49	-216.728															-0.13729
	0.067	-7.74296			0.0134	-43.3655			0.03375	-516.357	-142.226			0.0134	-222.461	-216.728															-2.57869
	0.0675	-8.7925			0.0135	-43.4265			0.034	-516.968	-145.277			0.0135	-222.345	-217.338															-0.13729
	0.068	-7.72457			0.0136	-43.4265			0.03425	-509.644	-143.446			0.0136	-222.139	-216.728															-2.57869
	0.0685	-7.76443			0.0137	-43.4265			0.0345	-510.864	-141.615			0.0137	-221.847	-217.338															1.08342
	0.069	-6.90087			0.0138	-43.396			0.03475	-504.761	-138.563			0.0138	-221.479	-217.948															-3.18904
	0.0695	-8.63228			0.0139	-43.4265			0.035	-503.54	-143.446			0.0139	-221.05	-217.338															-0.13729
	0.07	-6.34964			0.014	-43.4265			0.03525	-498.047	-137.343			0.014	-220.576	-216.117															-3.18904
	0.0705	-9.77777			0.0141	-43.457			0.0355	-498.047	-141.005			0.0141	-220.076	-214.896															-0.74764
	0.071	-7.20862			0.0142	-43.457			0.03575	-491.333	-137.343			0.0142	-219.572	-219.169															-3.18904
	0.0715	-10.9846			0.0143	-43.457			0.036	-491.943	-140.395			0.0143	-219.086	-217.948															-0.13729
	0.072	-9.68877			0.0144	-43.457			0.03625	-485.229	-135.512			0.0144	-218.64	-216.117															-2.57869
	0.0725	-8.84611			0.0145	-43.457			0.0365	-484.619	-139.784			0.0145	-218.259	-216.117															-0.74764
	0.073	-6.77239			0.0146	-43.4875			0.03675	-480.957	-137.343			0.0146	-217.967	-216.117															-2.57869
	0.0735	-10.172			0.0147	-43.457			0.037	-478.516	-137.343			0.0147	-217.782	-219.169															-0.13729
	0.074	-9.11923			0.0148	-43.4265			0.03725	-477.295	-134.901			0.0148	-217.718	-217.338															-5.0201
	0.0745	-9.41904			0.0149	-43.396			0.0375	-474.854	-138.563			0.0149	-217.772	-216.728															-1.35799
	0.075	-8.96293			0.015	-43.4265			0.03775	-468.14	-133.07			0.015	-217.929	-216.728															-4.40975
	0.0755	-10.2697			0.0151	-43.457			0.038	-467.529	-134.901			0.0151	-218.161	-217.338															0.47307
	0.076	-8.97533			0.0152	-43.396			0.03825	-464.478	-130.629			0.0152	-218.432	-219.169															-3.18904
	0.0765	-10.3923			0.0153	-43.396			0.0385	-465.698	-133.681			0.0153	-218.701	-220.39															-1.96834
	0.077	-9.33132			0.0154	-43.4875			0.03875	-457.764	-129.408			0.0154	-218.93	-218.559															-2.57869
	0.0775	-10.8151			0.0155	-43.4875			0.039	-460.815	-136.122			0.0155	-219.082	-217.948															-0.74764
	0.078	-9.40408			0.0156	-43.4875			0.03925	-459.595	-131.85			0.0156	-219.134	-217.338															-4.40975
	0.0785	-11.655			0.0157	-43.457			0.0395	-457.764	-134.901			0.0157	-219.07	-218.559															-1.35799
	0.079	-9.59301			0.0158	-43.4875			0.03975	-451.66	-129.408			0.0158	-218.889	-217.948															-3.18904
	0.0795	-11.6543			0.0159	-43.4875			0.04	-454.102	-131.85			0.0159	-218.603	-219.779															-0.74764
	0.08	-9.26874			0.016	-43.4875			0.04025	-450.439	-130.019			0.016	-218.231	-219.779															-3.79939
	0.0805	-11.9211			0.0161	-43.4875			0.0405	-451.05	-133.681			0.0161	-217.793	-217.338															-0.13729
	0.081	-10.0808			0.0162	-43.457			0.04075	-442.505	-130.019			0.0162	-217.31	-217.338															-4.40975
	0.0815	-13.0738			0.0163	-43.457			0.041	-444.946	-131.85			0.0163	-216.798	-218.559															-0.74764
	0.082	-10.5529			0.0164	-43.4875			0.04125	-441.284	-130.629			0.0164	-216.265	-216.728															-3.79939
	0.0825	-11.9874			0.0165	-43.457			0.0415	-441.895	-134.291			0.0165	-215.708	-217.338															-0.13729
	0.083	-9.09272			0.0166	-43.457			0.04175	-438.232	-127.577			0.0166	-215.114	-217.948															-2.57869
	0.0835	-11.2009			0.0167	-43.457			0.042	-435.791	-128.798			0.0167	-214.454	-211.234															0.47307
	0.084	-9.38999			0.0168	-43.5181			0.04225	-432.739	-125.136			0.0168	-213.687	-214.286															-3.18904
	0.0845	-10.7699			0.0169	-43.5181			0.0425	-435.791	-131.239			0.0169	-212.763	-217.948															-0.74764
	0.085	-8.28466			0.017	-43.5181			0.04275	-432.739	-123.915			0.017	-211.637	-217.338															-3.18904
	0.0855	-10.3689			0.0171	-43.5486			0.043	-435.791	-128.798			0.0171	-210.287	-216.728															-1.35799
	0.086	-7.90807			0.0172	-43.5181			0.04325	-427.246	-123.305			0.0172	-208.727	-217.948															-2.57869
	0.0865	-10.4337			0.0173	-43.5486			0.0435	-435.181	-128.188			0.0173	-207.018	-215.507															-0.74764
	0.087	-9.89036			0.0174	-43.5181			0.04375	-427.856	-122.694			0.0174	-205.266	-212.455															-3.18904
	0.0875	-11.3252			0.0175	-43.5486			0.044	-434.57	-128.188			0.0175	-203.611	-207.572															-0.74764
	0.088	-9.95825			0.0176	-43.5181			0.04425	-429.077	-124.525			0.0176	-202.215	-205.131															-3.79939
	0.0885	-12.3279			0.0177	-43.5791			0.0445	-435.181	-128.798			0.0177	-201.237	-205.131															-1.96834
	0.089	-11.4495			0.0178	-43.6096			0.04475	-430.298	-123.305			0.0178	-200.811	-206.352															-3.18904
	0.0895	-11.4946			0.0179	-43.5486			0.045	-429.688	-125.746			0.0179	-201.033	-206.962															-0.74764
	0.09	-10.174			0.018	-43.5181			0.04525	-424.805	-121.474			0.018	-201.946	-211.234															-5.0201
	0.0905	-10.8436			0.0181	-43.5181			0.0455	-424.194	-126.356			0.0181	-203.541	-217.338															-0.74764
	0.091	-9.97591			0.0182	-43.5486			0.04575	-422.363	-122.084			0.0182	-205.762	-224.052															-4.40975
	0.0915	-11.0629			0.0183	-43.5486			0.046	-421.143	-123.915			0.0183	-208.524	-227.714															-0.74764
	0.092	-10.2412			0.0184	-43.4875			0.04625	-417.48	-119.643			0.0184	-211.733	-228.324															-4.40975
	0.0925	-11.1689			0.0185	-43.4875			0.0465	-417.48	-126.356			0.0185	-215.311	-230.766															-1.35799
	0.093	-9.7182			0.0186	-43.5181			0.04675	-409.546	-120.253			0.0186	-219.209	-232.597															-3.18904
	0.0935	-11.8475			0.0187	-43.4875			0.047	-410.767	-122.084			0.0187	-223.414	-238.7															-1.35799
	0.094	-10.5171			0.0188	-43.5181			0.04725	-405.884	-118.422			0.0188	-227.947	-263.114															-3.18904
	0.0945	-12.2355			0.0189	-43.5181			0.0475	-408.936	-122.694			0.0189	-232.852	-312.553															-1.35799
	0.095	-9.11911			0.019	-43.5181			0.04775	-405.273	-117.201			0.019	-238.176	-374.809															-4.40975
	0.0955	-12.3955			0.0191	-43.4875			0.048	-404.663	-125.136			0.0191	-243.957	-437.675															-0.74764
	0.096	-10.0183			0.0192	-43.5181			0.04825	-401.611	-119.032			0.0192	-250.205	-490.775															-3.79939
	0.0965	-11.8934			0.0193	-43.5181			0.0485	-402.222	-123.915			0.0193	-256.904	-546.928															-0.74764
	0.097	-10.2249			0.0194	-43.4875			0.04875	-397.339	-117.201			0.0194	-264.019	-619.56															-3.79939
	0.0975	-12.9838			0.0195	-43.4875			0.049	-397.339	-119.032			0.0195	-271.503	-694.633															-1.35799
	0.098	-9.50409			0.0196	-43.4875			0.04925	-391.846	-115.98			0.0196	-279.315	-763.603															-3.79939
	0.0985	-12.8441			0.0197	-43.5791			0.0495	-394.897	-120.253			0.0197	-287.433	-817.924															-1.35799
	0.099	-9.684			0.0198	-43.5181			0.04975	-386.353	-117.201			0.0198	-295.851	-861.259															-3.18904
	0.0995	-12.5406			0.0199	-43.5181			0.05	-388.184	-120.253			0.0199	-304.583	-895.438															-0.74764
	0.1	-8.49748			0.02	-43.5181			0.05025	-383.911	-117.201			0.02	-313.649	-918.632															-3.18904
	0.1005	-12.0384			0.0201	-43.5181			0.0505	-391.235	-120.253			0.0201	-323.066	-941.825															0.47307
	0.101	-9.49334			0.0202	-43.5181			0.05075	-383.301	-110.487			0.0202	-332.831	-961.356															-3.79939
	0.1015	-13.1816			0.0203	-43.5486			0.051	-383.301	-120.863			0.0203	-342.911	-976.005															-1.35799
	0.102	-9.96816			0.0204	-43.5181			0.05125	-382.08	-115.37			0.0204	-353.238	-984.55															-3.18904
	0.1025	-13.421			0.0205	-43.4875			0.0515	-381.47	-120.863			0.0205	-363.702	-988.822															-1.35799
	0.103	-8.54752			0.0206	-43.5181			0.05175	-377.197	-116.591			0.0206	-374.158	-990.043															-2.57869
	0.1035	-11.1352			0.0207	-43.4875			0.052	-377.808	-119.643			0.0207	-384.44	-994.926															-1.35799
	0.104	-7.86064			0.0208	-43.4875			0.05225	-371.094	-117.201			0.0208	-394.372	-1000.42															-3.79939
	0.1045	-11.9733			0.0209	-43.5181			0.0525	-375.977	-117.812			0.0209	-403.79	-1001.64															-1.35799
	0.105	-9.45619			0.021	-43.5181			0.05275	-372.314	-115.98			0.021	-412.553	-1001.64															-3.18904
	0.1055	-12.2401			0.0211	-43.5181			0.053	-372.925	-120.253			0.0211	-420.554	-1002.25															-0.74764
	0.106	-9.34072			0.0212	-43.5181			0.05325	-368.652	-114.76			0.0212	-427.729	-1002.25															-3.18904
	0.1065	-11.2318			0.0213	-43.4875			0.0535	-369.263	-118.422			0.0213	-434.056	-1001.64															-0.74764
	0.107	-10.2712			0.0214	-43.457			0.05375	-360.107	-115.98			0.0214	-439.548	-996.146															-4.40975
	0.1075	-12.5944			0.0215	-43.4875			0.054	-367.432	-119.032			0.0215	-444.252	-993.705															-1.96834
	0.108	-9.49883			0.0216	-43.4875			0.05425	-363.77	-113.539			0.0216	-448.236	-994.926															-5.63045
	0.1085	-13.3085			0.0217	-43.4875			0.0545	-366.211	-118.422			0.0217	-451.581	-994.315															1.69377
	0.109	-10.1148			0.0218	-43.457			0.05475	-358.887	-114.149			0.0218	-454.376	-991.264															-3.79939
	0.1095	-10.8746			0.0219	-43.5486			0.055	-362.549	-119.032			0.0219	-456.709	-986.381															-2.57869
	0.11	-9.29526			0.022	-43.5181			0.05525	-360.107	-112.929			0.022	-458.664	-979.667															-3.79939
	0.1105	-11.8175			0.0221	-43.5181			0.0555	-366.821	-115.98			0.0221	-460.316	-973.563															-1.35799
	0.111	-10.6062			0.0222	-43.4875			0.05575	-358.887	-112.318			0.0222	-461.728	-969.291															-4.40975
	0.1115	-12.5321			0.0223	-43.5181			0.056	-363.77	-118.422			0.0223	-462.951	-966.239															-1.96834
	0.112	-10.2654			0.0224	-43.5181			0.05625	-356.445	-112.929			0.0224	-464.027	-961.967															-5.0201
	0.1125	-13.049			0.0225	-43.5181			0.0565	-357.056	-115.37			0.0225	-464.992	-955.863															-1.96834
	0.113	-11.1653			0.0226	-43.4875			0.05675	-352.783	-111.708			0.0226	-465.883	-949.149															-3.79939
	0.1135	-13.3859			0.0227	-43.5181			0.057	-356.445	-115.37			0.0227	-466.739	-946.708															-1.96834
	0.114	-11.9506			0.0228	-43.5181			0.05725	-351.563	-109.877			0.0228	-467.606	-949.149															-3.79939
	0.1145	-12.5893			0.0229	-43.5486			0.0575	-352.783	-116.591			0.0229	-468.53	-950.98															-2.57869
	0.115	-10.3183			0.023	-43.5486			0.05775	-346.68	-111.098			0.023	-469.562	-949.149															-5.0201
	0.1155	-12.9083			0.0231	-43.5791			0.058	-350.342	-115.98			0.0231	-470.744	-946.098															-1.35799
	0.116	-11.8974			0.0232	-43.4875			0.05825	-347.29	-107.436			0.0232	-472.111	-944.877															-3.79939
	0.1165	-13.9279			0.0233	-43.5486			0.0585	-352.783	-115.37			0.0233	-473.684	-939.994															-0.74764
	0.117	-11.2067			0.0234	-43.5486			0.05875	-345.459	-109.877			0.0234	-475.467	-935.111															-3.18904
	0.1175	-13.3724			0.0235	-43.5181			0.059	-349.121	-115.98			0.0235	-477.446	-925.956															-1.35799
	0.118	-11.9628			0.0236	-43.4875			0.05925	-343.018	-111.098			0.0236	-479.595	-920.463															-3.79939
	0.1185	-13.2124			0.0237	-43.4875			0.0595	-346.069	-111.098			0.0237	-481.876	-912.528															-1.96834
	0.119	-10.196			0.0238	-43.4875			0.05975	-341.797	-109.877			0.0238	-484.244	-907.646															-3.79939
	0.1195	-12.3169			0.0239	-43.457			0.06	-341.797	-112.929			0.0239	-486.653	-896.049															-1.35799
	0.12	-11.059			0.024	-43.457			0.06025	-338.745	-110.487			0.024	-489.056	-889.335															-4.40975
	0.1205	-13.5255			0.0241	-43.4875			0.0605	-339.355	-111.708			0.0241	-491.412	-884.452															-2.57869
	0.121	-11.0745			0.0242	-43.4875			0.06075	-333.862	-104.994			0.0242	-493.685	-877.128															-95.3521
	0.1215	-11.6398			0.0243	-43.4875			0.061	-339.355	-110.487			0.0243	-495.837	-869.193															-3.79939
	0.122	-7.84648			0.0244	-43.4875			0.06125	-333.252	-107.436			0.0244	-497.833	-861.869															-30.0445
	0.1225	-14.4796			0.0245	-43.5181			0.0615	-335.083	-106.825			0.0245	-499.636	-850.883															-5.63045
	0.123	-7.81764			0.0246	-43.5486			0.06175	-331.421	-103.773			0.0246	-501.207	-844.169															-3.79939
	0.1235	-15.1003			0.0247	-43.4875			0.062	-332.031	-112.318			0.0247	-502.511	-838.065															1.69377
	0.124	-11.6582			0.0248	-43.5181			0.06225	-325.928	-106.825			0.0248	-503.517	-831.962															-3.18904
	0.1245	-12.8803			0.0249	-43.5791			0.0625	-332.031	-109.877			0.0249	-504.207	-827.079															-0.13729
	0.125	-11.3699			0.025	-43.5486			0.06275	-324.707	-105.605			0.025	-504.574	-816.703															-3.18904
	0.1255	-12.9572			0.0251	-43.5486			0.063	-330.2	-116.591			0.0251	-504.621	-811.82															1.08342
	0.126	-10.5846			0.0252	-43.5791			0.06325	-324.707	-105.605			0.0252	-504.363	-806.938															-2.57869
	0.1265	-12.1084			0.0253	-43.5791			0.0635	-328.979	-108.656			0.0253	-503.82	-800.834															1.08342
	0.127	-9.99131			0.0254	-43.5486			0.06375	-323.486	-105.605			0.0254	-503.022	-794.12															-1.35799
	0.1275	-12.2387			0.0255	-43.5486			0.064	-324.097	-112.318			0.0255	-501.999	-786.186															1.08342
	0.128	-10.3617			0.0256	-43.5181			0.06425	-319.824	-108.046			0.0256	-500.785	-780.082															-1.96834
	0.1285	-13.1779			0.0257	-43.4875			0.0645	-321.655	-107.436			0.0257	-499.414	-773.979															1.08342
	0.129	-11.8492			0.0258	-43.5181			0.06475	-316.772	-103.163			0.0258	-497.922	-764.823															-0.74764
	0.1295	-12.6407			0.0259	-43.5486			0.065	-318.604	-108.656			0.0259	-496.345	-756.278															1.69377
	0.13	-10.7876			0.026	-43.4875			0.06525	-316.162	-105.605			0.026	-494.716	-750.785															-1.35799
	0.1305	-11.9434			0.0261	-43.4875			0.0655	-317.993	-108.046			0.0261	-493.065	-747.123															2.91447
	0.131	-10.7085			0.0262	-43.5181			0.06575	-314.331	-103.773			0.0262	-491.416	-741.02															-0.13729
	0.1315	-12.1749			0.0263	-43.4875			0.066	-314.331	-108.046			0.0263	-489.785	-733.085															1.69377
	0.132	-10.8503			0.0264	-43.5486			0.06625	-311.279	-105.605			0.0264	-488.183	-723.93															0.47307
	0.1325	-12.3645			0.0265	-43.4875			0.0665	-317.383	-108.656			0.0265	-486.613	-715.995															2.91447
	0.133	-10.612			0.0266	-43.5181			0.06675	-311.279	-105.605			0.0266	-485.07	-712.333															-1.35799
	0.1335	-12.0503			0.0267	-43.5181			0.067	-315.552	-109.267			0.0267	-483.546	-705.619															4.74553
	0.134	-11.132			0.0268	-43.5181			0.06725	-310.669	-102.553			0.0268	-482.032	-700.736															-0.13729
	0.1345	-12.9286			0.0269	-43.5791			0.0675	-314.941	-106.825			0.0269	-480.522	-695.854															1.69377
	0.135	-11.4931			0.027	-43.5486			0.06775	-310.059	-102.553			0.027	-479.022	-693.412															-0.13729
	0.1355	-11.3626			0.0271	-43.5486			0.068	-313.11	-105.605			0.0271	-477.547	-694.022															1.69377
	0.136	-9.41198			0.0272	-43.5486			0.06825	-308.838	-101.942			0.0272	-476.122	-690.36															-0.13729
	0.1365	-11.577			0.0273	-43.5486			0.0685	-313.11	-104.994			0.0273	-474.773	-686.698															2.91447
	0.137	-9.53451			0.0274	-43.5181			0.06875	-308.838	-102.553			0.0274	-473.526	-682.426															-0.13729
	0.1375	-10.9404			0.0275	-43.4875			0.069	-308.838	-106.215			0.0275	-472.404	-676.322															2.91447
	0.138	-9.96029			0.0276	-43.5486			0.06925	-305.786	-100.111			0.0276	-471.418	-673.271															-0.74764
	0.1385	-10.8855			0.0277	-43.5486			0.0695	-308.838	-106.825			0.0277	-470.566	-672.05															1.08342
	0.139	-10.004			0.0278	-43.5486			0.06975	-302.734	-103.163			0.0278	-469.833	-668.998															-0.13729
	0.1395	-10.3019			0.0279	-43.5791			0.07	-307.007	-108.656			0.0279	-469.193	-665.946															2.30412
	0.14	-7.81775			0.028	-43.5181			0.07025	-300.903	-103.773			0.028	-468.613	-661.674															0.47307
	0.1405	-12.6648			0.0281	-43.5181			0.0705	-306.396	-104.384			0.0281	-468.059	-657.401															2.30412
	0.141	-9.98536			0.0282	-43.5486			0.07075	-299.072	-102.553			0.0282	-467.5	-655.57															-0.13729
	0.1415	-12.0571			0.0283	-43.5486			0.071	-299.683	-108.656			0.0283	-466.907	-658.012															4.13518
	0.142	-9.46478			0.0284	-43.5486			0.07125	-296.631	-101.942			0.0284	-466.261	-662.895															-0.13729
	0.1425	-11.8439			0.0285	-43.5791			0.0715	-299.683	-105.605			0.0285	-465.546	-669.608															1.69377
	0.143	-9.54277			0.0286	-43.5486			0.07175	-297.241	-104.384			0.0286	-464.758	-672.05															-0.74764
	0.1435	-11.6865			0.0287	-43.5791			0.072	-298.462	-109.877			0.0287	-463.899	-670.829															1.69377
	0.144	-9.85465			0.0288	-43.5181			0.07225	-294.189	-104.384			0.0288	-462.976	-665.946															-0.13729
	0.1445	-12.077			0.0289	-43.5181			0.0725	-299.683	-108.046			0.0289	-462.007	-664.726															2.91447
	0.145	-11.0029			0.029	-43.5181			0.07275	-296.021	-101.942			0.029	-461.015	-667.167															-1.35799
	0.1455	-12.0792			0.0291	-43.5181			0.073	-296.021	-105.605			0.0291	-460.027	-667.167															1.69377
	0.146	-10.7654			0.0292	-43.4875			0.07325	-294.189	-100.722			0.0292	-459.073	-667.777															-0.13729
	0.1465	-13.6355			0.0293	-43.5181			0.0735	-295.41	-106.825			0.0293	-458.177	-663.505															1.69377
	0.147	-11.9551			0.0294	-43.5791			0.07375	-291.748	-101.942			0.0294	-457.356	-661.674															-0.13729
	0.1475	-11.6018			0.0295	-43.5486			0.074	-296.021	-104.994			0.0295	-456.61	-661.063															3.52482
	0.148	-9.6617			0.0296	-43.5486			0.07425	-291.138	-102.553			0.0296	-455.931	-661.063															-0.13729
	0.1485	-12.6664			0.0297	-43.5181			0.0745	-297.852	-104.384			0.0297	-455.292	-658.012															2.91447
	0.149	-11.0864			0.0298	-43.4875			0.07475	-292.969	-101.332			0.0298	-454.665	-653.739															1.08342
	0.1495	-13.8072			0.0299	-43.4875			0.075	-296.631	-104.384			0.0299	-454.018	-650.688															3.52482
	0.15	-11.0283			0.03	-43.5791			0.07525	-289.917	-101.332			0.03	-453.325	-647.025															-1.35799
	0.1505	-13.9035			0.0301	-43.5486			0.0755	-294.189	-105.605			0.0301	-452.576	-643.363															2.91447
	0.151	-11.5642			0.0302	-43.5181			0.07575	-289.917	-98.2803			0.0302	-451.778	-639.091															0.47307
	0.1515	-13.9592			0.0303	-43.5486			0.076	-295.41	-105.605			0.0303	-450.951	-632.987															3.52482
	0.152	-11.0709			0.0304	-43.5181			0.07625	-289.307	-101.332			0.0304	-450.124	-629.325															-0.13729
	0.1525	-14.5544			0.0305	-43.5181			0.0765	-290.527	-106.215			0.0305	-449.329	-625.663															2.91447
	0.153	-11.0904			0.0306	-43.5181			0.07675	-286.255	-100.722			0.0306	-448.591	-624.442															0.47307
	0.1535	-13.8291			0.0307	-43.5486			0.077	-289.307	-106.215			0.0307	-447.928	-622.001															2.30412
	0.154	-12.0297			0.0308	-43.5181			0.07725	-286.255	-100.111			0.0308	-447.348	-617.118															0.47307
	0.1545	-14.0532			0.0309	-43.5181			0.0775	-287.476	-103.163			0.0309	-446.85	-608.573															2.91447
	0.155	-12.965			0.031	-43.4875			0.07775	-283.813	-99.501			0.031	-446.429	-603.08															-0.74764
	0.1555	-13.9411			0.0311	-43.5181			0.078	-284.424	-102.553			0.0311	-446.078	-600.639															4.13518
	0.156	-12.0277			0.0312	-43.5181			0.07825	-283.203	-96.4492			0.0312	-445.794	-595.756															0.47307
	0.1565	-14.5377			0.0313	-43.5486			0.0785	-288.696	-101.942			0.0313	-445.579	-593.314															3.52482
	0.157	-12.0316			0.0314	-43.5181			0.07875	-281.982	-97.6699			0.0314	-445.435	-590.873															-0.74764
	0.1575	-14.1493			0.0315	-43.4875			0.079	-283.203	-101.332			0.0315	-445.364	-584.77															2.91447
	0.158	-11.4825			0.0316	-43.5486			0.07925	-278.32	-95.8389			0.0316	-445.36	-581.107															-1.35799
	0.1585	-13.9512			0.0317	-43.5486			0.0795	-280.151	-102.553			0.0317	-445.408	-578.056															4.74553
	0.159	-10.8349			0.0318	-43.5181			0.07975	-272.217	-98.8906			0.0318	-445.484	-573.173															-0.74764
	0.1595	-13.4946			0.0319	-43.5181			0.08	-276.489	-101.942			0.0319	-445.557	-570.731															2.30412
	0.16	-12.0398			0.032	-43.5181			0.08025	-271.606	-97.0596			0.032	-445.591	-571.342															0.47307
	0.1605	-14.3492			0.0321	-43.5181			0.0805	-274.048	-101.332			0.0321	-445.548	-572.563															2.91447
	0.161	-12.8373			0.0322	-43.5486			0.08075	-266.113	-94.6182			0.0322	-445.393	-571.952															-0.13729
	0.1615	-14.1248			0.0323	-43.5181			0.081	-270.996	-101.332			0.0323	-445.098	-569.511															2.30412
	0.162	-11.8391			0.0324	-43.5486			0.08125	-266.724	-96.4492			0.0324	-444.646	-563.407															-0.74764
	0.1625	-13.424			0.0325	-43.5181			0.0815	-272.827	-103.773			0.0325	-444.035	-559.745															2.30412
	0.163	-12.0932			0.0326	-43.5181			0.08175	-266.724	-99.501			0.0326	-443.279	-559.745															0.47307
	0.1635	-13.2475			0.0327	-43.5486			0.082	-267.944	-103.163			0.0327	-442.409	-562.797															2.91447
	0.164	-11.7123			0.0328	-43.5791			0.08225	-263.672	-99.501			0.0328	-441.471	-559.745															-0.13729
	0.1645	-11.9574			0.0329	-43.5791			0.0825	-266.113	-103.773			0.0329	-440.515	-556.693															2.30412
	0.165	-11.2092			0.033	-43.5791			0.08275	-263.062	-100.722			0.033	-439.589	-553.642															-0.13729
	0.1655	-12.1276			0.0331	-43.5791			0.083	-266.724	-103.163			0.0331	-438.733	-549.369															4.74553
	0.166	-11.5824			0.0332	-43.5791			0.08325	-260.01	-98.8906			0.0332	-437.974	-548.148															-0.74764
	0.1665	-13.2155			0.0333	-43.5791			0.0835	-264.282	-103.163			0.0333	-437.321	-545.097															4.74553
	0.167	-10.6647			0.0334	-43.6096			0.08375	-261.23	-97.0596			0.0334	-436.767	-541.435															-0.13729
	0.1675	-12.959			0.0335	-43.6401			0.084	-262.451	-101.332			0.0335	-436.291	-541.435															2.30412
	0.168	-10.4837			0.0336	-43.6096			0.08425	-258.789	-94.6182			0.0336	-435.864	-541.435															0.47307
	0.1685	-12.4524			0.0337	-43.5791			0.0845	-263.062	-100.722			0.0337	-435.448	-540.214															2.91447
	0.169	-11.4072			0.0338	-43.6096			0.08475	-259.399	-94.0078			0.0338	-435.008	-537.772															0.47307
	0.1695	-11.6512			0.0339	-43.6096			0.085	-263.062	-100.111			0.0339	-434.519	-534.11															1.69377
	0.17	-10.7342			0.034	-43.5486			0.08525	-255.737	-97.0596			0.034	-433.961	-531.669															-0.13729
	0.1705	-13.3837			0.0341	-43.6096			0.0855	-263.062	-100.722			0.0341	-433.332	-532.89															3.52482
	0.171	-11.8499			0.0342	-43.5791			0.08575	-255.737	-97.0596			0.0342	-432.633	-531.059															1.08342
	0.1715	-13.764			0.0343	-43.6401			0.086	-258.789	-98.2803			0.0343	-431.877	-524.345															3.52482
	0.172	-12.2921			0.0344	-43.6096			0.08625	-255.737	-92.7871			0.0344	-431.075	-519.462															-0.74764
	0.1725	-15.0496			0.0345	-43.6707			0.0865	-260.62	-98.2803			0.0345	-430.243	-520.683															2.91447
	0.173	-12.8818			0.0346	-43.6401			0.08675	-253.296	-94.6182			0.0346	-429.395	-518.241															-0.74764
	0.1735	-13.8144			0.0347	-43.6707			0.087	-257.568	-97.6699			0.0347	-428.541	-513.358															2.91447
	0.174	-12.1699			0.0348	-43.6401			0.08725	-253.296	-94.0078			0.0348	-427.692	-509.086															-1.96834
	0.1745	-13.999			0.0349	-43.6707			0.0875	-252.686	-98.8906			0.0349	-426.856	-510.307															1.69377
	0.175	-11.6158			0.035	-43.6707			0.08775	-248.413	-94.0078			0.035	-426.037	-507.255															-0.13729
	0.1755	-13.4494			0.0351	-43.6707			0.088	-253.906	-99.501			0.0351	-425.242	-502.982															2.91447
	0.176	-11.7955			0.0352	-43.6401			0.08825	-247.192	-95.2285			0.0352	-424.475	-498.71															-1.35799
	0.1765	-13.4477			0.0353	-43.6707			0.0885	-252.686	-100.722			0.0353	-423.738	-494.438															1.69377
	0.177	-11.4059			0.0354	-43.6401			0.08875	-249.634	-95.2285			0.0354	-423.035	-491.996															0.47307
	0.1775	-13.4004			0.0355	-43.6707			0.089	-251.465	-98.8906			0.0355	-422.368	-493.217															2.30412
	0.178	-10.4702			0.0356	-43.6707			0.08925	-248.413	-94.6182			0.0356	-421.737	-491.996															-0.13729
	0.1785	-14.3309			0.0357	-43.7012			0.0895	-251.465	-97.0596			0.0357	-421.14	-488.334															1.69377
	0.179	-13.2984			0.0358	-43.6401			0.08975	-244.141	-94.0078			0.0358	-420.569	-486.503															-0.13729
	0.1795	-15.5493			0.0359	-43.6707			0.09	-249.023	-98.8906			0.0359	-420.014	-486.503															1.69377
	0.18	-13.9379			0.036	-43.6401			0.09025	-244.751	-95.2285			0.036	-419.461	-483.451															-0.13729
	0.1805	-15.8545			0.0361	-43.6707			0.0905	-250.244	-99.501			0.0361	-418.89	-482.841															1.69377
	0.181	-13.5746			0.0362	-43.6707			0.09075	-242.31	-95.8389			0.0362	-418.283	-479.789															-0.13729
	0.1815	-14.3075			0.0363	-43.6401			0.091	-248.413	-97.0596			0.0363	-417.622	-477.348															1.69377
	0.182	-10.008			0.0364	-43.7012			0.09125	-244.141	-94.0078			0.0364	-416.898	-476.127															-0.74764
	0.1825	-15.0763			0.0365	-43.7012			0.0915	-247.803	-97.0596			0.0365	-416.113	-474.296															2.91447
	0.183	-13.6138			0.0366	-43.6707			0.09175	-245.972	-92.1768			0.0366	-415.279	-473.075															-1.35799
	0.1835	-16.5884			0.0367	-43.7012			0.092	-247.803	-99.501			0.0367	-414.417	-473.686															3.52482
	0.184	-14.5426			0.0368	-43.7317			0.09225	-242.92	-94.0078			0.0368	-413.549	-474.906															0.47307
	0.1845	-16.8953			0.0369	-43.7317			0.0925	-250.244	-97.0596			0.0369	-412.695	-476.127															2.91447
	0.185	-15.2492			0.037	-43.7317			0.09275	-244.751	-92.7871			0.037	-411.867	-471.854															-0.13729
	0.1855	-17.0444			0.0371	-43.7317			0.093	-245.972	-97.6699			0.0371	-411.074	-467.582															2.30412
	0.186	-15.2573			0.0372	-43.7012			0.09325	-244.141	-92.1768			0.0372	-410.321	-468.803															-0.13729
	0.1865	-29.4876			0.0373	-43.6707			0.0935	-246.582	-97.0596			0.0373	-409.611	-470.023															2.91447
	0.187	-11.8452			0.0374	-43.6707			0.09375	-241.699	-92.7871			0.0374	-408.946	-466.972															1.08342
	0.1875	-66.3578			0.0375	-43.7012			0.094	-246.582	-98.2803			0.0375	-408.329	-465.751															2.91447
	0.188	-39.9592			0.0376	-43.7012			0.09425	-239.868	-94.0078			0.0376	-407.762	-463.92															-0.13729
	0.1885	-40.6999			0.0377	-43.7317			0.0945	-247.192	-97.0596			0.0377	-407.244	-462.089															2.30412
	0.189	-20.1837			0.0378	-43.7622			0.09475	-241.699	-93.3975			0.0378	-406.774	-460.258															-0.13729
	0.1895	-18.6358			0.0379	-43.7622			0.095	-243.53	-99.501			0.0379	-406.345	-459.647															2.30412
	0.19	-15.854			0.038	-43.7927			0.09525	-239.258	-95.2285			0.038	-405.95	-456.596															-0.74764
	0.1905	-15.054			0.0381	-43.7317			0.0955	-244.751	-97.0596			0.0381	-405.575	-453.544															2.30412
	0.191	-12.462			0.0382	-43.7317			0.09575	-238.647	-91.5664			0.0382	-405.206	-454.765															-1.35799
	0.1915	-14.2929			0.0383	-43.7012			0.096	-244.751	-100.111			0.0383	-404.824	-454.154															2.91447
	0.192	-11.9674			0.0384	-43.7622			0.09625	-238.647	-95.2285			0.0384	-404.409	-452.934															-0.74764
	0.1925	-13.9711			0.0385	-43.7622			0.0965	-245.361	-98.2803			0.0385	-403.941	-453.544															1.69377
	0.193	-11.9548			0.0386	-43.7622			0.09675	-237.427	-92.1768			0.0386	-403.406	-452.934															-0.74764
	0.1935	-12.0481			0.0387	-43.7927			0.097	-239.868	-98.2803			0.0387	-402.798	-451.103															2.30412
	0.194	-11.0232			0.0388	-43.7927			0.09725	-237.427	-93.3975			0.0388	-402.117	-450.492															-0.74764
	0.1945	-11.3668			0.0389	-49.8657			0.0975	-241.699	-97.6699			0.0389	-401.379	-451.103															2.30412
	0.195	-9.59143			0.039	-51.6357			0.09775	-235.596	-95.8389			0.039	-400.603	-446.83															-0.13729
	0.1955	-11.8801			0.0391	-53.1311			0.098	-238.037	-97.6699			0.0391	-399.814	-447.44															2.30412
	0.196	-9.49793			0.0392	-54.5349			0.09825	-234.985	-94.6182			0.0392	-399.035	-448.661															-0.74764
	0.1965	-11.3455			0.0393	-55.7861			0.0985	-241.089	-97.6699			0.0393	-398.287	-446.22															2.30412
	0.197	-8.76643			0.0394	-56.9153			0.09875	-233.154	-93.3975			0.0394	-397.575	-444.999															-0.13729
	0.1975	-10.3143			0.0395	-57.9834			0.099	-237.427	-97.6699			0.0395	-396.896	-444.999															2.30412
	0.198	-8.56711			0.0396	-58.96			0.09925	-233.765	-94.0078			0.0396	-396.235	-444.389															-0.13729
	0.1985	-10.2252			0.0397	-59.906			0.0995	-236.206	-98.2803			0.0397	-395.57	-440.116															2.30412
	0.199	-8.86797			0.0398	-60.791			0.09975	-231.323	-92.1768			0.0398	-394.878	-438.896															0.47307
	0.1995	-9.55931			0.0399	-61.676			0.1	-237.427	-99.501			0.0399	-394.137	-438.896															3.52482
	0.2	-8.5255			0.04	-62.5			0.10025	-230.713	-93.3975			0.04	-393.338	-438.896															-0.74764
	0.2005	-10.3317			0.0401	-63.3545			0.1005	-233.154	-97.0596			0.0401	-392.477	-435.844															2.91447
	0.201	-9.46366			0.0402	-64.1479			0.10075	-230.713	-94.0078			0.0402	-391.562	-432.792															0.47307
	0.2015	-10.5019			0.0403	-64.8499			0.101	-233.154	-100.111			0.0403	-390.608	-428.52															2.91447
	0.202	-8.74578			0.0404	-65.6128			0.10125	-226.44	-92.1768			0.0404	-389.637	-430.351															-0.13729
	0.2025	-9.23034			0.0405	-66.3147			0.1015	-234.985	-98.2803			0.0405	-388.673	-432.182															1.69377
	0.203	-7.98559			0.0406	-67.0776			0.10175	-229.492	-92.7871			0.0406	-387.739	-427.299															0.47307
	0.2035	-9.12756			0.0407	-67.8101			0.102	-232.544	-98.2803			0.0407	-386.855	-422.416															2.91447
	0.204	-8.3124			0.0408	-68.512			0.10225	-228.882	-91.5664			0.0408	-386.036	-424.247															-1.35799
	0.2045	-9.16483			0.0409	-69.2444			0.1025	-230.103	-97.0596			0.0409	-385.29	-424.247															3.52482
	0.205	-7.53782			0.041	-69.8547			0.10275	-225.22	-92.1768			0.041	-384.617	-426.688															-0.74764
	0.2055	-9.35751			0.0411	-70.5566			0.103	-230.713	-98.8906			0.0411	-384.011	-425.468															2.30412
	0.206	-7.0763			0.0412	-71.1365			0.10325	-225.22	-95.2285			0.0412	-383.454	-422.416															-0.13729
	0.2065	-8.68271			0.0413	-71.8384			0.1035	-230.103	-98.8906			0.0413	-382.925	-416.923															2.30412
	0.207	-6.93686			0.0414	-72.5098			0.10375	-223.999	-95.2285			0.0414	-382.397	-413.261															-1.35799
	0.2075	-9.45409			0.0415	-73.1201			0.104	-227.051	-99.501			0.0415	-381.843	-410.819															1.69377
	0.208	-8.33739			0.0416	-73.7305			0.10425	-220.947	-96.4492			0.0416	-381.242	-408.988															-0.74764
	0.2085	-8.51613			0.0417	-74.3103			0.1045	-226.44	-96.4492			0.0417	-380.586	-407.768															2.91447
	0.209	-6.37209			0.0418	-74.9512			0.10475	-219.727	-93.3975			0.0418	-379.879	-411.43															-0.74764
	0.2095	-8.46092			0.0419	-75.531			0.105	-226.44	-98.2803			0.0419	-379.135	-410.819															1.69377
	0.21	-7.2777			0.042	-76.1414			0.10525	-219.727	-95.2285			0.042	-378.379	-408.378															-0.74764
	0.2105	-8.31082			0.0421	-76.6907			0.1055	-223.389	-98.8906			0.0421	-377.634	-407.768															2.30412
	0.211	-7.29634			0.0422	-77.301			0.10575	-219.727	-94.6182			0.0422	-376.922	-406.547															-0.74764
	0.2115	-9.27209			0.0423	-77.9114			0.106	-221.558	-99.501			0.0423	-376.258	-405.326															2.30412
	0.212	-7.65413			0.0424	-78.4607			0.10625	-217.285	-92.1768			0.0424	-375.652	-404.716															-0.13729
	0.2125	-9.20532			0.0425	-79.01			0.1065	-222.778	-100.722			0.0425	-375.104	-404.716															1.69377
	0.213	-7.78729			0.0426	-79.5593			0.10675	-216.675	-95.2285			0.0426	-374.611	-405.326															-0.74764
	0.2135	-10.3559			0.0427	-80.1392			0.107	-220.947	-100.722			0.0427	-374.161	-407.768															1.69377
	0.214	-8.34395			0.0428	-80.7495			0.10725	-215.454	-94.0078			0.0428	-373.741	-407.768															-0.74764
	0.2145	-9.88151			0.0429	-81.2073			0.1075	-217.896	-97.6699			0.0429	-373.33	-406.547															2.91447
	0.215	-8.31474			0.043	-81.7261			0.10775	-215.454	-92.7871			0.043	-372.905	-406.547															0.47307
	0.2155	-9.82781			0.0431	-82.2754			0.108	-217.285	-98.2803			0.0431	-372.442	-407.768															3.52482
	0.216	-8.74088			0.0432	-82.7942			0.10825	-211.182	-93.3975			0.0432	-371.92	-404.716															0.47307
	0.2165	-10.4588			0.0433	-83.252			0.1085	-217.896	-96.4492			0.0433	-371.321	-404.716															2.30412
	0.217	-8.35406			0.0434	-83.7708			0.10875	-208.74	-93.3975			0.0434	-370.636	-404.716															0.47307
	0.2175	-9.91977			0.0435	-84.259			0.109	-220.337	-97.6699			0.0435	-369.869	-401.664															1.69377
	0.218	-7.58391			0.0436	-84.8389			0.10925	-214.233	-92.7871			0.0436	-369.033	-400.443															-0.13729
	0.2185	-9.5727			0.0437	-85.2966			0.1095	-215.454	-95.2285			0.0437	-368.154	-398.612															1.69377
	0.219	-7.87028			0.0438	-85.7849			0.10975	-212.402	-89.7354			0.0438	-367.261	-398.612															-0.13729
	0.2195	-9.61242			0.0439	-86.2427			0.11	-215.454	-97.6699			0.0439	-366.387	-398.612															1.69377
	0.22	-8.00625			0.044	-86.7004			0.11025	-209.961	-94.0078			0.044	-365.558	-397.392															0.47307
	0.2205	-11.0822			0.0441	-87.1277			0.1105	-215.454	-96.4492			0.0441	-364.794	-398.612															2.30412
	0.221	-7.96101			0.0442	-87.5854			0.11075	-211.792	-90.3457			0.0442	-364.104	-399.223															-0.74764
	0.2215	-11.0853			0.0443	-88.0432			0.111	-217.285	-95.2285			0.0443	-363.484	-398.002															2.30412
	0.222	-8.59426			0.0444	-88.4705			0.11125	-211.792	-91.5664			0.0444	-362.922	-396.781															0.47307
	0.2225	-10.7699			0.0445	-88.8977			0.1115	-215.454	-96.4492			0.0445	-362.4	-397.392															2.30412
	0.223	-7.61995			0.0446	-89.325			0.11175	-211.182	-91.5664			0.0446	-361.902	-394.95															-1.96834
	0.2235	-9.83556			0.0447	-89.7522			0.112	-211.792	-95.8389			0.0447	-361.417	-393.119															1.69377
	0.224	-9.12633			0.0448	-90.1489			0.11225	-207.52	-91.5664			0.0448	-360.939	-393.119															-0.74764
	0.2245	-9.53279			0.0449	-90.5457			0.1125	-211.182	-94.0078			0.0449	-360.469	-393.119															1.69377
	0.225	-7.90045			0.045	-90.9729			0.11275	-208.74	-90.9561			0.045	-360.007	-394.34															-1.96834
	0.2255	-10.8731			0.0451	-91.4001			0.113	-210.571	-98.2803			0.0451	-359.556	-393.729															2.91447
	0.226	-8.28938			0.0452	-91.7969			0.11325	-205.688	-92.1768			0.0452	-359.112	-391.288															-1.35799
	0.2265	-9.79288			0.0453	-92.1631			0.1135	-211.182	-97.0596			0.0453	-358.674	-392.509															1.69377
	0.227	-7.73135			0.0454	-92.5598			0.11375	-204.468	-92.1768			0.0454	-358.238	-390.067															-0.74764
	0.2275	-10.4647			0.0455	-92.8955			0.114	-207.52	-97.0596			0.0455	-357.805	-388.236															1.69377
	0.228	-6.67068			0.0456	-93.2617			0.11425	-203.247	-89.7354			0.0456	-357.378	-387.626															-1.35799
	0.2285	-11.0677			0.0457	-93.5974			0.1145	-207.52	-95.2285			0.0457	-356.965	-389.457															1.08342
	0.229	-9.26064			0.0458	-93.9636			0.11475	-205.688	-91.5664			0.0458	-356.58	-391.898															-1.35799
	0.2295	-11.5377			0.0459	-94.2993			0.115	-205.078	-95.2285			0.0459	-356.238	-388.236															2.91447
	0.23	-8.32764			0.046	-94.635			0.11525	-199.585	-92.1768			0.046	-355.956	-384.574															-0.13729
	0.2305	-9.54734			0.0461	-94.9097			0.1155	-208.13	-94.0078			0.0461	-355.743	-381.522															1.69377
	0.231	-8.04931			0.0462	-95.2148			0.11575	-200.806	-91.5664			0.0462	-355.603	-379.691															-0.13729
	0.2315	-8.5236			0.0463	-95.5811			0.116	-205.078	-96.4492			0.0463	-355.531	-381.522															1.08342
	0.232	-7.66896			0.0464	-95.8557			0.11625	-201.416	-91.5664			0.0464	-355.514	-379.691															-0.13729
	0.2325	-8.59439			0.0465	-96.1609			0.1165	-205.078	-95.8389			0.0465	-355.535	-377.25															1.69377
	0.233	-7.00642			0.0466	-96.4355			0.11675	-198.364	-90.9561			0.0466	-355.571	-376.64															0.47307
	0.2335	-7.67705			0.0467	-96.7102			0.117	-204.468	-94.6182			0.0467	-355.605	-375.419															2.30412
	0.234	-5.58594			0.0468	-96.9849			0.11725	-200.806	-89.7354			0.0468	-355.623	-376.64															-0.74764
	0.2345	-8.84743			0.0469	-97.229			0.1175	-205.078	-95.2285			0.0469	-355.624	-375.419															1.69377
	0.235	-7.61459			0.047	-97.4731			0.11775	-200.195	-90.9561			0.047	-355.615	-372.978															-0.13729
	0.2355	-8.60608			0.0471	-97.7478			0.118	-203.247	-94.6182			0.0471	-355.613	-371.146															1.69377
	0.236	-7.04071			0.0472	-98.0225			0.11825	-200.195	-87.9043			0.0472	-355.634	-369.926															-0.74764
	0.2365	-9.6251			0.0473	-98.2361			0.1185	-203.857	-92.1768			0.0473	-355.697	-371.146															2.91447
	0.237	-6.97974			0.0474	-98.5107			0.11875	-199.585	-89.125			0.0474	-355.806	-373.588															-0.74764
	0.2375	-8.18846			0.0475	-98.7549			0.119	-203.857	-92.7871			0.0475	-355.96	-372.367															2.91447
	0.238	-7.44864			0.0476	-98.9685			0.11925	-198.975	-89.125			0.0476	-356.144	-370.536															-0.74764
	0.2385	-10.5031			0.0477	-99.2126			0.1195	-202.026	-92.7871			0.0477	-356.336	-368.095															1.08342
	0.239	-7.1071			0.0478	-99.4568			0.11975	-195.313	-86.0732			0.0478	-356.511	-369.926															-1.35799
	0.2395	-9.28898			0.0479	-99.6094			0.12	-199.585	-93.3975			0.0479	-356.646	-367.484															2.30412
	0.24	-7.62239			0.048	-99.7925			0.12025	-194.092	-89.125			0.048	-356.723	-362.602															-1.35799
	0.2405	-9.01725			0.0481	-100.037			0.1205	-200.806	-95.8389			0.0481	-356.731	-359.55															1.69377
	0.241	-7.27059			0.0482	-100.22			0.12075	-194.092	-90.3457			0.0482	-356.674	-362.602															-1.35799
	0.2415	-8.84872			0.0483	-100.403			0.121	-200.806	-94.0078			0.0483	-356.559	-365.653															4.13518
	0.242	-6.68199			0.0484	-100.555			0.12125	-194.702	-89.125			0.0484	-356.402	-366.264															-0.74764
	0.2425	-8.31439			0.0485	-100.739			0.1215	-199.585	-94.0078			0.0485	-356.219	-363.212															1.69377
	0.243	-6.46192			0.0486	-100.891			0.12175	-192.261	-90.3457			0.0486	-356.024	-361.991															-1.35799
	0.2435	-9.75646			0.0487	-101.044			0.122	-198.364	-94.0078			0.0487	-355.828	-362.602															1.69377
	0.244	-8.27603			0.0488	-101.227			0.12225	-193.481	-87.9043			0.0488	-355.639	-365.043															-0.74764
	0.2445	-9.96801			0.0489	-101.379			0.1225	-197.754	-95.2285			0.0489	-355.462	-368.095															2.30412
	0.245	-8.95602			0.049	-101.471			0.12275	-194.092	-89.7354			0.049	-355.302	-364.433															-0.74764
	0.2455	-10.2971			0.0491	-101.654			0.123	-195.923	-95.8389			0.0491	-355.164	-363.212															2.30412
	0.246	-7.21907			0.0492	-101.807			0.12325	-190.43	-90.9561			0.0492	-355.051	-365.043															-0.74764
	0.2465	-9.66638			0.0493	-101.898			0.1235	-195.313	-97.0596			0.0493	-354.965	-366.874															1.69377
	0.247	-7.77101			0.0494	-102.02			0.12375	-191.65	-90.9561			0.0494	-354.907	-365.653															-0.74764
	0.2475	-9.20829			0.0495	-102.173			0.124	-197.144	-94.6182			0.0495	-354.872	-363.212															1.69377
	0.248	-7.95956			0.0496	-102.295			0.12425	-189.819	-91.5664			0.0496	-354.85	-360.16															-1.35799
	0.2485	-10.0005			0.0497	-102.386			0.1245	-194.092	-94.0078			0.0497	-354.832	-359.55															1.69377
	0.249	-8.35912			0.0498	-102.539			0.12475	-192.261	-88.5146			0.0498	-354.807	-360.771															0.47307
	0.2495	-9.63543			0.0499	-102.661			0.125	-195.313	-94.6182			0.0499	-354.765	-361.991															1.69377
	0.25	-7.83211			0.05	-102.814			0.12525	-189.209	-89.125			0.05	-354.695	-354.667															-0.74764
	0.2505	-9.60446			0.0501	-102.844			0.1255	-195.923	-92.7871			0.0501	-354.588	-352.226															4.13518
	0.251	-8.51922			0.0502	-102.966			0.12575	-190.43	-88.5146			0.0502	-354.436	-354.057															0.47307
	0.2515	-9.27493			0.0503	-103.058			0.126	-192.871	-93.3975			0.0503	-354.233	-354.667															1.69377
	0.252	-7.92823			0.0504	-103.18			0.12625	-189.209	-89.7354			0.0504	-353.972	-354.057															-0.74764
	0.2525	-9.73491			0.0505	-103.271			0.1265	-189.209	-91.5664			0.0505	-353.654	-353.446															2.30412
	0.253	-8.66292			0.0506	-103.333			0.12675	-185.547	-87.9043			0.0506	-353.281	-354.057															-0.13729
	0.2535	-11.5021			0.0507	-103.455			0.127	-190.43	-94.6182			0.0507	-352.861	-354.057															2.30412
	0.254	-9.77847			0.0508	-103.516			0.12725	-186.157	-88.5146			0.0508	-352.407	-350.395															-0.74764
	0.2545	-11.2815			0.0509	-103.638			0.1275	-192.261	-93.3975			0.0509	-351.932	-351.005															2.30412
	0.255	-8.06828			0.051	-103.699			0.12775	-186.157	-89.7354			0.051	-351.456	-349.174															-1.35799
	0.2555	-10.8585			0.0511	-103.76			0.128	-193.481	-93.3975			0.0511	-350.993	-346.732															1.69377
	0.256	-8.60495			0.0512	-103.882			0.12825	-185.547	-89.125			0.0512	-350.557	-347.953															-0.74764
	0.2565	-10.8853			0.0513	-103.973			0.1285	-191.04	-93.3975			0.0513	-350.155	-349.174															1.69377
	0.257	-9.73081			0.0514	-103.973			0.12875	-187.378	-88.5146			0.0514	-349.791	-347.953															-0.74764
	0.2575	-10.2389			0.0515	-104.095			0.129	-191.04	-92.1768			0.0515	-349.461	-349.174															1.69377
	0.258	-8.30537			0.0516	-104.156			0.12925	-189.209	-86.6836			0.0516	-349.158	-346.122															-1.35799
	0.2585	-10.2309			0.0517	-104.248			0.1295	-191.04	-92.1768			0.0517	-348.872	-341.85															3.52482
	0.259	-8.07524			0.0518	-104.279			0.12975	-187.988	-87.2939			0.0518	-348.594	-346.122															-0.13729
	0.2595	-10.2416			0.0519	-104.401			0.13	-191.04	-92.1768			0.0519	-348.319	-346.122															2.91447
	0.26	-8.97986			0.052	-104.431			0.13025	-186.157	-88.5146			0.052	-348.038	-346.122															0.47307
	0.2605	-10.4912			0.0521	-104.523			0.1305	-191.04	-92.1768			0.0521	-347.746	-347.953															1.69377
	0.261	-9.59153			0.0522	-104.614			0.13075	-187.988	-89.7354			0.0522	-347.435	-349.784															-0.13729
	0.2615	-9.72983			0.0523	-104.614			0.131	-189.209	-92.7871			0.0523	-347.096	-347.343															1.69377
	0.262	-7.93616			0.0524	-104.736			0.13125	-187.378	-91.5664			0.0524	-346.726	-346.732															-0.13729
	0.2625	-9.87213			0.0525	-104.797			0.1315	-187.988	-94.0078			0.0525	-346.322	-347.343															1.08342
	0.263	-8.57023			0.0526	-104.828			0.13175	-184.937	-87.9043			0.0526	-345.887	-346.732															0.47307
	0.2635	-10.1579			0.0527	-104.919			0.132	-186.768	-97.0596			0.0527	-345.424	-346.122															2.30412
	0.264	-7.9072			0.0528	-104.98			0.13225	-183.105	-89.7354			0.0528	-344.938	-343.681															0.47307
	0.2645	-10.0456			0.0529	-105.072			0.1325	-188.599	-92.7871			0.0529	-344.438	-342.46															1.69377
	0.265	-8.73173			0.053	-105.103			0.13275	-186.157	-88.5146			0.053	-343.931	-343.681															-0.74764
	0.2655	-9.92384			0.0531	-105.194			0.133	-186.157	-95.2285			0.0531	-343.422	-346.732															2.91447
	0.266	-7.50343			0.0532	-105.255			0.13325	-183.105	-89.7354			0.0532	-342.917	-346.122															-0.13729
	0.2665	-9.02015			0.0533	-105.286			0.1335	-187.988	-93.3975			0.0533	-342.413	-346.732															3.52482
	0.267	-6.83442			0.0534	-105.347			0.13375	-181.274	-87.2939			0.0534	-341.901	-348.563															-0.13729
	0.2675	-10.2014			0.0535	-105.377			0.134	-185.547	-92.1768			0.0535	-341.367	-350.395															1.69377
	0.268	-7.35799			0.0536	-105.408			0.13425	-180.664	-87.9043			0.0536	-340.796	-352.226															-0.13729
	0.2685	-9.62819			0.0537	-105.469			0.1345	-185.547	-92.1768			0.0537	-340.174	-356.498															2.91447
	0.269	-7.40228			0.0538	-105.53			0.13475	-178.833	-88.5146			0.0538	-339.497	-357.108															-0.13729
	0.2695	-9.61208			0.0539	-105.53			0.135	-183.716	-92.7871			0.0539	-338.774	-359.55															1.69377
	0.27	-7.66657			0.054	-105.591			0.13525	-179.443	-86.6836			0.054	-338.025	-361.991															0.47307
	0.2705	-7.92656			0.0541	-105.652			0.1355	-182.495	-92.1768			0.0541	-337.281	-362.602															2.30412
	0.271	-6.54927			0.0542	-105.621			0.13575	-178.833	-88.5146			0.0542	-336.582	-361.381															-0.74764
	0.2715	-8.65927			0.0543	-105.652			0.136	-183.105	-90.3457			0.0543	-335.967	-357.719															2.30412
	0.272	-5.27852			0.0544	-105.743			0.13625	-180.054	-87.9043			0.0544	-335.469	-357.108															0.47307
	0.2725	-9.08118			0.0545	-105.774			0.1365	-181.274	-91.5664			0.0545	-335.113	-355.277															2.30412
	0.273	-5.92164			0.0546	-105.774			0.13675	-178.223	-87.2939			0.0546	-334.91	-355.277															-1.35799
	0.2735	-8.4121			0.0547	-105.804			0.137	-181.274	-90.3457			0.0547	-334.864	-355.277															2.30412
	0.274	-7.40118			0.0548	-105.865			0.13725	-177.002	-87.9043			0.0548	-334.964	-355.888															-1.35799
	0.2745	-8.70793			0.0549	-105.865			0.1375	-180.054	-92.1768			0.0549	-335.195	-353.446															1.69377
	0.275	-6.29313			0.055	-105.927			0.13775	-178.833	-87.2939			0.055	-335.532	-350.395															-1.35799
	0.2755	-9.63363			0.0551	-105.896			0.138	-178.833	-90.9561			0.0551	-335.949	-349.174															4.13518
	0.276	-8.63132			0.0552	-105.957			0.13825	-176.392	-86.0732			0.0552	-336.413	-348.563															-1.35799
	0.2765	-10.1758			0.0553	-105.988			0.1385	-179.443	-89.7354			0.0553	-336.895	-347.953															2.30412
	0.277	-8.53446			0.0554	-106.018			0.13875	-177.612	-83.6318			0.0554	-337.365	-347.343															-0.13729
	0.2775	-10.3665			0.0555	-106.079			0.139	-180.664	-92.7871			0.0555	-337.791	-346.122															1.69377
	0.278	-8.30683			0.0556	-106.11			0.13925	-175.171	-84.8525			0.0556	-338.143	-346.122															-0.74764
	0.2785	-10.4087			0.0557	-106.079			0.1395	-178.223	-90.3457			0.0557	-338.395	-346.122															1.08342
	0.279	-7.73728			0.0558	-106.171			0.13975	-176.392	-86.6836			0.0558	-338.525	-345.512															-1.35799
	0.2795	-10.3188			0.0559	-106.171			0.14	-180.054	-90.9561			0.0559	-338.522	-346.732															1.69377
	0.28	-7.59849			0.056	-106.201			0.14025	-174.561	-85.4629			0.056	-338.383	-343.681															0.47307
	0.2805	-7.25765			0.0561	-106.232			0.1405	-178.223	-89.7354			0.0561	-338.121	-341.85															1.69377
	0.281	-6.25693			0.0562	-106.232			0.14075	-176.392	-84.8525			0.0562	-337.756	-340.019															-0.13729
	0.2815	-10.6081			0.0563	-106.262			0.141	-178.833	-90.9561			0.0563	-337.319	-340.629															2.30412
	0.282	-6.17642			0.0564	-106.293			0.14125	-177.002	-87.2939			0.0564	-336.851	-338.188															-0.13729
	0.2825	-10.2569			0.0565	-106.323			0.1415	-179.443	-90.9561			0.0565	-336.395	-336.356															3.52482
	0.283	-9.76136			0.0566	-106.354			0.14175	-175.781	-88.5146			0.0566	-335.993	-335.136															-1.35799
	0.2835	-10.2141			0.0567	-106.384			0.142	-177.612	-90.9561			0.0567	-335.682	-333.915															2.30412
	0.284	-8.49687			0.0568	-106.415			0.14225	-172.119	-87.9043			0.0568	-335.483	-334.525															-0.13729
	0.2845	-9.93656			0.0569	-106.445			0.1425	-177.002	-90.9561			0.0569	-335.405	-332.694															2.30412
	0.285	-7.76112			0.057	-106.445			0.14275	-172.729	-85.4629			0.057	-335.44	-335.136															-0.13729
	0.2855	-11.4208			0.0571	-106.506			0.143	-176.392	-89.125			0.0571	-335.571	-335.136															1.69377
	0.286	-7.89557			0.0572	-106.567			0.14325	-170.288	-85.4629			0.0572	-335.771	-329.643															-0.13729
	0.2865	-10.1764			0.0573	-106.567			0.1435	-175.781	-89.7354			0.0573	-336.013	-325.37															1.69377
	0.287	-7.64663			0.0574	-106.628			0.14375	-169.067	-88.5146			0.0574	-336.27	-326.591															1.08342
	0.2875	-10.0173			0.0575	-106.659			0.144	-176.392	-90.9561			0.0575	-336.521	-329.643															2.30412
	0.288	-7.05957			0.0576	-106.689			0.14425	-172.119	-86.0732			0.0576	-336.75	-329.032															-0.13729
	0.2885	-10.3768			0.0577	-106.689			0.1445	-178.223	-88.5146			0.0577	-336.944	-329.032															1.69377
	0.289	-7.64188			0.0578	-106.689			0.14475	-171.509	-86.0732			0.0578	-337.09	-329.032															0.47307
	0.2895	-9.83709			0.0579	-106.75			0.145	-175.781	-89.125			0.0579	-337.177	-330.863															2.91447
	0.29	-6.45235			0.058	-106.781			0.14525	-170.288	-85.4629			0.058	-337.191	-330.253															-1.35799
	0.2905	-10.0328			0.0581	-106.781			0.1455	-173.34	-89.125			0.0581	-337.12	-327.201															2.30412
	0.291	-7.80489			0.0582	-106.812			0.14575	-170.898	-84.2422			0.0582	-336.957	-324.149															-1.96834
	0.2915	-9.88537			0.0583	-106.873			0.146	-175.171	-89.7354			0.0583	-336.702	-324.149															2.91447
	0.292	-9.07602			0.0584	-106.812			0.14625	-162.354	-86.0732			0.0584	-336.362	-323.539															-0.13729
	0.2925	-10.3191			0.0585	-106.812			0.1465	-175.781	-89.7354			0.0585	-335.954	-327.201															1.69377
	0.293	-9.08471			0.0586	-106.873			0.14675	-169.678	-83.6318			0.0586	-335.502	-326.591															-0.13729
	0.2935	-10.684			0.0587	-106.934			0.147	-172.729	-89.125			0.0587	-335.039	-326.591															1.08342
	0.294	-9.87164			0.0588	-106.934			0.14725	-167.236	-81.8008			0.0588	-334.595	-327.812															-0.74764
	0.2945	-11.7927			0.0589	-106.964			0.1475	-174.561	-91.5664			0.0589	-334.2	-326.591															1.69377
	0.295	-10.3069			0.059	-106.964			0.14775	-168.457	-83.6318			0.059	-333.875	-325.37															-0.13729
	0.2955	-11.939			0.0591	-106.964			0.148	-174.561	-89.7354			0.0591	-333.632	-326.591															2.91447
	0.296	-9.70838			0.0592	-106.964			0.14825	-170.288	-84.8525			0.0592	-333.469	-327.812															-0.13729
	0.2965	-10.9148			0.0593	-107.025			0.1485	-174.561	-90.9561			0.0593	-333.37	-329.032															1.69377
	0.297	-8.58998			0.0594	-107.056			0.14875	-170.898	-86.6836			0.0594	-333.314	-330.863															-0.74764
	0.2975	-10.0501			0.0595	-107.086			0.149	-173.34	-89.125			0.0595	-333.276	-330.253															1.69377
	0.298	-8.67599			0.0596	-107.117			0.14925	-167.236	-85.4629			0.0596	-333.234	-329.643															-1.35799
	0.2985	-11.0617			0.0597	-107.117			0.1495	-171.509	-91.5664			0.0597	-333.171	-329.643															2.30412
	0.299	-8.60767			0.0598	-107.117			0.14975	-168.457	-87.2939			0.0598	-333.08	-329.643															-0.13729
	0.2995	-9.30047			0.0599	-107.117			0.15	-170.288	-89.7354			0.0599	-332.964	-330.253															1.69377
	0.3	-8.32197			0.06	-107.117			0.15025	-167.847	-87.2939			0.06	-332.831	-330.863															-1.35799
	0.3005	-9.92459			0.0601	-107.147			0.1505	-171.509	-91.5664			0.0601	-332.692	-332.084															4.13518
	0.301	-6.78834			0.0602	-107.178			0.15075	-166.626	-87.2939			0.0602	-332.557	-330.253															-0.74764
	0.3015	-8.76239			0.0603	-107.208			0.151	-170.898	-90.9561			0.0603	-332.431	-328.422															1.69377
	0.302	-6.82108			0.0604	-107.208			0.15125	-164.185	-86.6836			0.0604	-332.317	-328.422															0.47307
	0.3025	-9.17498			0.0605	-107.269			0.1515	-171.509	-94.6182			0.0605	-332.211	-329.032															2.30412
	0.303	-7.72958			0.0606	-107.269			0.15175	-166.016	-85.4629			0.0606	-332.11	-326.591															-0.13729
	0.3035	-9.31254			0.0607	-107.3			0.152	-167.847	-92.1768			0.0607	-332.011	-327.201															2.91447
	0.304	-8.49582			0.0608	-107.33			0.15225	-162.354	-89.7354			0.0608	-331.915	-328.422															-0.13729
	0.3045	-10.2737			0.0609	-107.3			0.1525	-167.847	-92.7871			0.0609	-331.834	-329.032															1.69377
	0.305	-8.24031			0.061	-107.3			0.15275	-162.964	-86.6836			0.061	-331.785	-330.253															-0.13729
	0.3055	-11.4489			0.0611	-107.361			0.153	-169.067	-91.5664			0.0611	-331.796	-329.643															1.69377
	0.306	-9.74952			0.0612	-107.391			0.15325	-164.795	-89.7354			0.0612	-331.895	-327.812															-0.13729
	0.3065	-11.7557			0.0613	-107.391			0.1535	-169.067	-94.0078			0.0613	-332.112	-329.643															2.30412
	0.307	-10.7516			0.0614	-107.361			0.15375	-161.133	-89.125			0.0614	-332.465	-329.643															-1.35799
	0.3075	-10.7701			0.0615	-107.422			0.154	-165.405	-94.6182			0.0615	-332.957	-329.032															1.69377
	0.308	-9.19917			0.0616	-107.422			0.15425	-161.133	-89.125			0.0616	-333.573	-327.812															-0.74764
	0.3085	-9.57471			0.0617	-107.452			0.1545	-166.626	-95.8389			0.0617	-334.277	-326.591															2.91447
	0.309	-8.26488			0.0618	-107.452			0.15475	-161.133	-87.9043			0.0618	-335.015	-327.201															-0.74764
	0.3095	-10.7418			0.0619	-107.422			0.155	-163.574	-92.7871			0.0619	-335.716	-329.032															1.69377
	0.31	-8.50142			0.062	-107.452			0.15525	-159.302	-90.3457			0.062	-336.303	-327.201															-0.13729
	0.3105	-10.1616			0.0621	-107.483			0.1555	-166.626	-94.6182			0.0621	-336.705	-327.201															2.91447
	0.311	-8.3493			0.0622	-107.452			0.15575	-158.691	-90.3457			0.0622	-336.866	-326.591															-1.35799
	0.3115	-10.4931			0.0623	-107.513			0.156	-164.795	-94.6182			0.0623	-336.753	-325.37															1.69377
	0.312	-8.93996			0.0624	-107.544			0.15625	-159.912	-90.3457			0.0624	-336.367	-328.422															-1.35799
	0.3125	-10.3443			0.0625	-107.544			0.1565	-163.574	-90.3457			0.0625	-335.733	-329.643															1.08342
	0.313	-7.76088			0.0626	-107.544			0.15675	-159.912	-87.9043			0.0626	-334.9	-325.98															-0.74764
	0.3135	-10.3474			0.0627	-107.544			0.157	-164.185	-89.125			0.0627	-333.929	-324.149															2.30412
	0.314	-8.60931			0.0628	-107.513			0.15725	-161.133	-86.0732			0.0628	-332.885	-322.318															-0.74764
	0.3145	-11.4214			0.0629	-107.574			0.1575	-163.574	-92.1768			0.0629	-331.829	-321.098															1.69377
	0.315	-10.5685			0.063	-107.544			0.15775	-160.522	-85.4629			0.063	-330.815	-321.098															-0.13729
	0.3155	-10.7568			0.0631	-107.544			0.158	-164.185	-90.3457			0.0631	-329.883	-319.877															2.91447
	0.316	-8.70755			0.0632	-107.544			0.15825	-158.081	-86.0732			0.0632	-329.063	-318.656															-0.74764
	0.3165	-10.3111			0.0633	-107.574			0.1585	-166.016	-90.3457			0.0633	-328.367	-318.046															3.52482
	0.317	-8.99032			0.0634	-107.544			0.15875	-160.522	-87.2939			0.0634	-327.797	-319.267															-0.74764
	0.3175	-11.5496			0.0635	-107.605			0.159	-165.405	-87.9043			0.0635	-327.344	-319.267															2.30412
	0.318	-10.6747			0.0636	-107.605			0.15925	-159.302	-85.4629			0.0636	-326.988	-316.825															-0.74764
	0.3185	-11.2437			0.0637	-107.605			0.1595	-163.574	-90.9561			0.0637	-326.706	-316.215															2.30412
	0.319	-10.3257			0.0638	-107.605			0.15975	-163.574	-90.9561			0.0638	-326.473	-318.046															-0.13729
	0.3195	-10.9075			0.0639	-107.605			0.16	-162.354	-89.125			0.0639	-326.266	-318.656															2.30412
	0.32	-9.7257			0.064	-107.635			0.16025	-158.691	-86.6836			0.064	-326.065	-319.267															-0.13729
	0.3205	-11.2818			0.0641	-107.666			0.1605	-165.405	-90.3457			0.0641	-325.859	-317.435															1.69377
	0.321	-9.90487			0.0642	-107.666			0.16075	-159.912	-86.0732			0.0642	-325.644	-315.604															-0.74764
	0.3215	-11.2866			0.0643	-107.666			0.161	-162.964	-89.7354			0.0643	-325.422	-313.773															2.30412
	0.322	-9.67004			0.0644	-107.666			0.16125	-156.25	-87.2939			0.0644	-325.202	-313.773															-0.74764
	0.3225	-13.0261			0.0645	-107.666			0.1615	-166.016	-90.3457			0.0645	-325.001	-313.163															1.08342
	0.323	-10.5292			0.0646	-107.727			0.16175	-158.081	-86.0732			0.0646	-324.836	-313.163															-1.96834
	0.3235	-11.9141			0.0647	-107.788			0.162	-162.964	-89.7354			0.0647	-324.726	-314.384															2.30412
	0.324	-10.3967			0.0648	-107.727			0.16225	-158.691	-87.9043			0.0648	-324.688	-316.825															-1.35799
	0.3245	-11.2299			0.0649	-107.758			0.1625	-165.405	-94.0078			0.0649	-324.732	-314.384															1.08342
	0.325	-10.4248			0.065	-107.758			0.16275	-159.302	-89.7354			0.065	-324.859	-313.773															-1.96834
	0.3255	-12.8312			0.0651	-107.788			0.163	-164.185	-92.1768			0.0651	-325.062	-313.163															4.13518
	0.326	-10.0015			0.0652	-107.727			0.16325	-159.912	-86.6836			0.0652	-325.326	-313.163															-0.74764
	0.3265	-12.7333			0.0653	-107.758			0.1635	-164.185	-93.3975			0.0653	-325.631	-316.215															1.69377
	0.327	-10.2906			0.0654	-107.727			0.16375	-159.302	-86.0732			0.0654	-325.957	-314.384															-0.13729
	0.3275	-11.9733			0.0655	-107.758			0.164	-162.964	-89.7354			0.0655	-326.286	-311.942															1.69377
	0.328	-10.9737			0.0656	-107.758			0.16425	-161.133	-86.6836			0.0656	-326.601	-313.773															-0.74764
	0.3285	-11.0932			0.0657	-107.758			0.1645	-163.574	-90.9561			0.0657	-326.889	-311.332															0.47307
	0.329	-10.0318			0.0658	-107.788			0.16475	-161.133	-84.8525			0.0658	-327.143	-311.942															-0.13729
	0.3295	-11.9071			0.0659	-107.788			0.165	-161.133	-90.3457			0.0659	-327.361	-312.553															1.08342
	0.33	-10.0194			0.066	-107.727			0.16525	-155.64	-83.0215			0.066	-327.542	-312.553															-0.74764
	0.3305	-10.8667			0.0661	-107.727			0.1655	-164.795	-89.7354			0.0661	-327.687	-314.994															2.30412
	0.331	-9.23236			0.0662	-107.727			0.16575	-156.86	-84.8525			0.0662	-327.793	-316.215															-0.13729
	0.3315	-10.5889			0.0663	-107.758			0.166	-161.133	-87.9043			0.0663	-327.857	-316.825															1.69377
	0.332	-8.83756			0.0664	-107.788			0.16625	-156.25	-85.4629			0.0664	-327.878	-316.825															-0.13729
	0.3325	-11.5799			0.0665	-107.788			0.1665	-160.522	-90.3457			0.0665	-327.857	-318.046															2.30412
	0.333	-8.76112			0.0666	-107.727			0.16675	-157.471	-83.0215			0.0666	-327.798	-318.046															-0.74764
	0.3335	-11.2305			0.0667	-107.788			0.167	-159.302	-90.3457			0.0667	-327.707	-311.332															3.52482
	0.334	-9.91798			0.0668	-107.727			0.16725	-153.809	-87.9043			0.0668	-327.589	-315.604															0.47307
	0.3345	-10.2683			0.0669	-107.788			0.1675	-159.302	-89.125			0.0669	-327.447	-320.487															3.52482
	0.335	-9.62231			0.067	-107.788			0.16775	-157.471	-86.6836			0.067	-327.284	-319.877															0.47307
	0.3355	-11.5313			0.0671	-107.819			0.168	-159.912	-89.7354			0.0671	-327.098	-319.877															3.52482
	0.336	-9.21589			0.0672	-107.819			0.16825	-155.029	-85.4629			0.0672	-326.89	-319.267															-0.74764
	0.3365	-12.1106			0.0673	-107.849			0.1685	-160.522	-87.9043			0.0673	-326.658	-317.435															1.69377
	0.337	-10.3959			0.0674	-107.88			0.16875	-156.86	-84.8525			0.0674	-326.399	-315.604															-0.13729
	0.3375	-10.1502			0.0675	-107.91			0.169	-158.081	-90.3457			0.0675	-326.108	-316.215															1.08342
	0.338	-8.55541			0.0676	-107.88			0.16925	-151.367	-84.8525			0.0676	-325.781	-315.604															-0.13729
	0.3385	-11.1797			0.0677	-107.849			0.1695	-159.302	-91.5664			0.0677	-325.408	-316.825															2.30412
	0.339	-7.20722			0.0678	-107.91			0.16975	-157.471	-85.4629			0.0678	-324.984	-314.994															0.47307
	0.3395	-9.09298			0.0679	-107.88			0.17	-156.25	-90.9561			0.0679	-324.506	-313.163															1.69377
	0.34	-7.15662			0.068	-107.88			0.17025	-153.809	-86.0732			0.068	-323.977	-314.384															-1.35799
	0.3405	-9.67225			0.0681	-107.88			0.1705	-157.471	-94.0078			0.0681	-323.405	-318.046															2.30412
	0.341	-7.96684			0.0682	-107.849			0.17075	-153.809	-86.0732			0.0682	-322.809	-317.435															-1.35799
	0.3415	-11.3277			0.0683	-107.849			0.171	-157.471	-89.7354			0.0683	-322.21	-312.553															2.91447
	0.342	-8.50294			0.0684	-107.88			0.17125	-152.588	-85.4629			0.0684	-321.634	-308.891															-0.13729
	0.3425	-10.5536			0.0685	-107.88			0.1715	-157.471	-90.9561			0.0685	-321.11	-309.501															1.08342
	0.343	-10.1713			0.0686	-107.91			0.17175	-153.198	-86.6836			0.0686	-320.658	-310.111															-0.74764
	0.3435	-12.3176			0.0687	-107.849			0.172	-157.471	-89.7354			0.0687	-320.293	-310.111															1.69377
	0.344	-10.1648			0.0688	-107.91			0.17225	-152.588	-86.0732			0.0688	-320.022	-312.553															-0.13729
	0.3445	-12.0242			0.0689	-107.849			0.1725	-155.029	-89.7354			0.0689	-319.838	-310.722															1.69377
	0.345	-9.72887			0.069	-107.819			0.17275	-151.367	-86.0732			0.069	-319.727	-309.501															-0.74764
	0.3455	-10.8514			0.0691	-107.91			0.173	-155.029	-88.5146			0.0691	-319.662	-308.28															1.08342
	0.346	-9.64518			0.0692	-107.88			0.17325	-151.367	-85.4629			0.0692	-319.615	-308.891															-1.35799
	0.3465	-9.73046			0.0693	-107.849			0.1735	-155.64	-87.9043			0.0693	-319.56	-310.111															2.91447
	0.347	-8.85938			0.0694	-107.88			0.17375	-152.588	-81.1904			0.0694	-319.475	-307.06															-0.74764
	0.3475	-11.3364			0.0695	-107.849			0.174	-155.64	-89.125			0.0695	-319.343	-303.397															1.69377
	0.348	-10.2885			0.0696	-107.849			0.17425	-150.757	-84.8525			0.0696	-319.156	-305.228															-0.13729
	0.3485	-12.0565			0.0697	-107.91			0.1745	-156.86	-87.2939			0.0697	-318.908	-308.28															1.69377
	0.349	-10.5725			0.0698	-107.849			0.17475	-151.978	-84.2422			0.0698	-318.6	-309.501															-0.13729
	0.3495	-10.5373			0.0699	-107.88			0.175	-155.64	-89.125			0.0699	-318.236	-307.67															2.30412
	0.35	-9.31316			0.07	-107.88			0.17525	-152.588	-83.6318			0.07	-317.828	-305.839															-0.74764
	0.3505	-10.7323			0.0701	-107.819			0.1755	-158.081	-87.9043			0.0701	-317.389	-304.008															4.13518
	0.351	-9.61365			0.0702	-107.849			0.17575	-153.198	-83.6318			0.0702	-316.939	-304.618															0.47307
	0.3515	-10.4396			0.0703	-107.819			0.176	-158.691	-88.5146			0.0703	-316.497	-304.618															2.91447
	0.352	-9.14177			0.0704	-107.849			0.17625	-153.809	-84.2422			0.0704	-316.085	-302.177															0.47307
	0.3525	-12.6481			0.0705	-107.849			0.1765	-158.081	-87.2939			0.0705	-315.722	-302.787															3.52482
	0.353	-9.58765			0.0706	-107.88			0.17675	-150.757	-83.6318			0.0706	-315.427	-305.228															-1.35799
	0.3535	-13.1881			0.0707	-107.849			0.177	-156.86	-89.125			0.0707	-315.215	-305.839															4.13518
	0.354	-9.97316			0.0708	-107.849			0.17725	-152.588	-84.8525			0.0708	-315.097	-304.618															-0.74764
	0.3545	-12.1993			0.0709	-107.88			0.1775	-156.86	-88.5146			0.0709	-315.074	-303.397															1.69377
	0.355	-10.022			0.071	-107.88			0.17775	-154.419	-84.2422			0.071	-315.14	-300.346															-0.74764
	0.3555	-13.0001			0.0711	-107.91			0.178	-155.64	-86.6836			0.0711	-315.28	-300.346															2.30412
	0.356	-10.1502			0.0712	-107.88			0.17825	-150.757	-84.2422			0.0712	-315.474	-300.956															-0.74764
	0.3565	-12.5307			0.0713	-107.849			0.1785	-156.25	-87.9043			0.0713	-315.701	-302.177															1.69377
	0.357	-10.5262			0.0714	-107.849			0.17875	-151.978	-83.0215			0.0714	-315.939	-299.735															-0.74764
	0.3575	-12.0504			0.0715	-107.88			0.179	-156.86	-88.5146			0.0715	-316.171	-299.125															1.69377
	0.358	-9.19355			0.0716	-107.88			0.17925	-152.588	-84.8525			0.0716	-316.384	-300.956															-1.35799
	0.3585	-13.086			0.0717	-107.849			0.1795	-156.86	-87.9043			0.0717	-316.572	-300.346															2.30412
	0.359	-9.30656			0.0718	-107.88								0.0718	-316.735	-299.125															-0.13729
	0.3595	-12.1987			0.0719	-107.88								0.0719	-316.876	-296.073															1.69377
	0.36	-10.4947			0.072	-107.819								0.072	-316.997	-294.242															-0.74764
	0.3605	-12.9404			0.0721	-107.819								0.0721	-317.098	-294.242															1.08342
	0.361	-10.811			0.0722	-107.819								0.0722	-317.176	-297.904															-0.13729
	0.3615	-11.3319			0.0723	-107.849								0.0723	-317.228	-299.125															1.69377
	0.362	-9.97241			0.0724	-107.849								0.0724	-317.257	-297.904															-0.13729
	0.3625	-12.2188			0.0725	-107.849								0.0725	-317.269	-297.294															2.91447
	0.363	-10.3387			0.0726	-107.88								0.0726	-317.274	-297.904															-0.74764
	0.3635	-12.2297			0.0727	-107.788								0.0727	-317.284	-297.904															1.69377
	0.364	-9.65728			0.0728	-107.819								0.0728	-317.307	-294.242															-0.74764
	0.3645	-13.423			0.0729	-107.849								0.0729	-317.352	-293.632															1.69377
	0.365	-11.4054			0.073	-107.819								0.073	-317.419	-295.463															-0.13729
	0.3655	-11.2748			0.0731	-107.788								0.0731	-317.507	-294.242															2.30412
	0.366	-9.88486			0.0732	-107.819								0.0732	-317.607	-295.463															-0.74764
	0.3665	-13.0214			0.0733	-107.819								0.0733	-317.71	-297.294															4.13518
	0.367	-10.5667			0.0734	-107.819								0.0734	-317.803	-297.294															0.47307
	0.3675	-12.606			0.0735	-107.849								0.0735	-317.875	-297.904															1.69377
	0.368	-9.26277			0.0736	-107.819								0.0736	-317.916	-296.684															-0.74764
	0.3685	-11.9601			0.0737	-107.88								0.0737	-317.917	-293.632															3.52482
	0.369	-9.30387			0.0738	-107.788								0.0738	-317.868	-291.19															-0.13729
	0.3695	-11.6377			0.0739	-107.788								0.0739	-317.757	-289.97															2.30412
	0.37	-9.91857			0.074	-107.758								0.074	-317.573	-291.19															-1.35799
	0.3705	-11.6823			0.0741	-107.788								0.0741	-317.309	-290.58															1.69377
	0.371	-8.18799			0.0742	-107.758								0.0742	-316.966	-291.19															-1.35799
	0.3715	-11.2572			0.0743	-107.758								0.0743	-316.553	-291.801															2.30412
	0.372	-8.22693			0.0744	-107.727								0.0744	-316.09	-292.411															-1.35799
	0.3725	-11.2814			0.0745	-107.697								0.0745	-315.61	-291.801															2.30412
	0.373	-9.68946			0.0746	-107.727								0.0746	-315.153	-291.801															-0.13729
	0.3735	-11.442			0.0747	-107.727								0.0747	-314.762	-290.58															1.69377
	0.374	-9.19151			0.0748	-107.697								0.0748	-314.477	-288.139															-0.74764
	0.3745	-11.1165			0.0749	-107.666								0.0749	-314.327	-289.97															1.08342
	0.375	-7.67555			0.075	-107.605								0.075	-314.326	-288.139															-1.35799
	0.3755	-10.5183			0.0751	-107.666								0.0751	-314.465	-289.97															3.52482
	0.376	-9.79734			0.0752	-107.697								0.0752	-314.719	-292.411															-1.35799
	0.3765	-10.7288			0.0753	-107.605								0.0753	-315.047	-291.801															0.47307
	0.377	-9.45659			0.0754	-107.635								0.0754	-315.399	-293.632															-0.74764
	0.3775	-12.6559			0.0755	-107.635								0.0755	-315.723	-298.515															2.30412
	0.378	-10.2403			0.0756	-107.605								0.0756	-315.973	-301.566															-1.35799
	0.3785	-10.9514			0.0757	-107.605								0.0757	-316.117	-300.346															1.69377
	0.379	-9.37934			0.0758	-107.605								0.0758	-316.137	-301.566															-1.35799
	0.3795	-10.4633			0.0759	-107.574								0.0759	-316.035	-305.839															2.91447
	0.38	-9.2223			0.076	-107.574								0.076	-315.827	-305.839															-0.74764
	0.3805	-13.5274			0.0761	-107.635								0.0761	-315.541	-305.839															1.69377
	0.381	-9.91175			0.0762	-107.574								0.0762	-315.218	-308.28															-1.35799
	0.3815	-13.0622			0.0763	-107.605								0.0763	-314.899	-307.06															1.69377
	0.382	-9.45891			0.0764	-107.574								0.0764	-314.629	-304.618															-0.13729
	0.3825	-11.6043			0.0765	-107.513								0.0765	-314.443	-302.787															2.91447
	0.383	-9.49141			0.0766	-107.513								0.0766	-314.368	-302.787															-0.74764
	0.3835	-12.5474			0.0767	-107.574								0.0767	-314.412	-303.397															3.52482
	0.384	-10.1333			0.0768	-107.513								0.0768	-314.568	-303.397															-0.13729
	0.3845	-11.7218			0.0769	-107.544								0.0769	-314.815	-304.618															1.69377
	0.385	-10.178			0.077	-107.513								0.077	-315.119	-307.06															-0.74764
	0.3855	-11.886			0.0771	-107.544								0.0771	-315.446	-307.06															2.30412
	0.386	-11.3266			0.0772	-107.513								0.0772	-315.759	-307.67															-0.74764
	0.3865	-11.902			0.0773	-107.544								0.0773	-316.022	-306.449															3.52482
	0.387	-10.6073			0.0774	-107.513								0.0774	-316.207	-305.228															-0.74764
	0.3875	-12.4835			0.0775	-107.483								0.0775	-316.299	-302.787															2.91447
	0.388	-10.0417			0.0776	-107.483								0.0776	-316.297	-298.515															-0.74764
	0.3885	-12.4735			0.0777	-107.483								0.0777	-316.215	-297.904															2.30412
	0.389	-8.84826			0.0778	-107.452								0.0778	-316.082	-297.294															-0.74764
	0.3895	-10.0318			0.0779	-107.452								0.0779	-315.932	-298.515															1.69377
	0.39	-8.85398			0.078	-107.452								0.078	-315.803	-297.294															0.47307
	0.3905	-10.0337			0.0781	-107.422								0.0781	-315.727	-298.515															2.30412
	0.391	-9.04248			0.0782	-107.452								0.0782	-315.719	-299.735															-0.13729
	0.3915	-13.6856			0.0783	-107.483								0.0783	-315.779	-296.073															3.52482
	0.392	-10.3127			0.0784	-107.422								0.0784	-315.884	-292.411															-0.13729
	0.3925	-12.5606			0.0785	-107.452								0.0785	-315.993	-293.022															1.08342
	0.393	-8.60806			0.0786	-107.483								0.0786	-316.058	-295.463															-0.13729
	0.3935	-9.55541			0.0787	-107.452								0.0787	-316.035	-295.463															1.69377
	0.394	-7.89686			0.0788	-107.452								0.0788	-315.887	-296.073															0.47307
	0.3945	-12.7111			0.0789	-107.483								0.0789	-315.599	-296.684															2.91447
	0.395	-8.55132			0.079	-107.513								0.079	-315.176	-299.125															-1.96834
	0.3955	-12.0037			0.0791	-107.483								0.0791	-314.639	-299.735															1.69377
	0.396	-9.57771			0.0792	-107.483								0.0792	-314.029	-296.073															-0.13729
	0.3965	-10.1735			0.0793	-107.483								0.0793	-313.39	-296.073															2.30412
	0.397	-8.68629			0.0794	-107.513								0.0794	-312.768	-298.515															-0.74764
	0.3975	-9.83717			0.0795	-107.452								0.0795	-312.204	-299.125															2.30412
	0.398	-7.63377			0.0796	-107.452								0.0796	-311.728	-298.515															-0.74764
	0.3985	-10.8939			0.0797	-107.483								0.0797	-311.356	-297.294															2.30412
	0.399	-9.88929			0.0798	-107.513								0.0798	-311.093	-296.684															0.47307
	0.3995	-10.6304			0.0799	-107.483								0.0799	-310.934	-295.463															2.91447
	0.4	-9.13028			0.08	-107.452								0.08	-310.865	-293.632															-0.74764
	0.4005	-10.0601			0.0801	-107.452								0.0801	-310.864	-294.242															2.91447
	0.401	-8.01471			0.0802	-107.391								0.0802	-310.906	-296.073															1.08342
	0.4015	-8.9254			0.0803	-107.422								0.0803	-310.963	-294.853															2.30412
	0.402	-7.11684			0.0804	-107.422								0.0804	-311.012	-296.684															-0.13729
	0.4025	-10.1077			0.0805	-107.452								0.0805	-311.038	-296.073															1.69377
	0.403	-8.20336			0.0806	-107.452								0.0806	-311.035	-293.022															-0.13729
	0.4035	-10.5482			0.0807	-107.483								0.0807	-311.007	-291.801															2.30412
	0.404	-8.93958			0.0808	-107.422								0.0808	-310.966	-290.58															-0.13729
	0.4045	-9.06511			0.0809	-107.391								0.0809	-310.929	-289.359															1.08342
	0.405	-7.25966			0.081	-107.452								0.081	-310.913	-289.97															0.47307
	0.4055	-9.03985			0.0811	-107.452								0.0811	-310.934	-291.801															1.08342
	0.406	-7.43391			0.0812	-107.483								0.0812	-311	-290.58															0.47307
	0.4065	-8.86889			0.0813	-107.422								0.0813	-311.116	-291.19															1.69377
	0.407	-8.05412			0.0814	-107.483								0.0814	-311.278	-293.632															-0.74764
	0.4075	-8.63807			0.0815	-107.452								0.0815	-311.473	-294.242															1.08342
	0.408	-6.75904			0.0816	-107.483								0.0816	-311.684	-293.632															-2.57869
	0.4085	-9.2342			0.0817	-107.452								0.0817	-311.884	-291.801															2.91447
	0.409	-6.91172			0.0818	-107.422								0.0818	-312.049	-289.97															-0.74764
	0.4095	-12.362			0.0819	-107.391								0.0819	-312.149	-289.97															1.08342
	0.41	-8.03832			0.082	-107.391								0.082	-312.164	-288.749															-0.74764
	0.4105	-13.3088			0.0821	-107.422								0.0821	-312.077	-288.749															2.30412
	0.411	-11.4494			0.0822	-107.422								0.0822	-311.885	-289.97															-0.74764
	0.4115	-12.2216			0.0823	-107.391								0.0823	-311.602	-294.242															1.08342
	0.412	-10.489			0.0824	-107.361								0.0824	-311.248	-293.022															-1.35799
	0.4125	-13.3265			0.0825	-107.361								0.0825	-310.853	-293.632															0.47307
	0.413	-11.1128			0.0826	-107.33								0.0826	-310.448	-294.853															-0.74764
	0.4135	-13.4447			0.0827	-107.361								0.0827	-310.059	-293.632															1.69377
	0.414	-11.589			0.0828	-107.361								0.0828	-309.708	-295.463															-1.35799
	0.4145	-12.0309			0.0829	-107.3								0.0829	-309.411	-294.853															2.30412
	0.415	-10.7593			0.083	-107.3								0.083	-309.179	-291.801															-1.35799
	0.4155	-13.453			0.0831	-107.3								0.0831	-309.017	-292.411															2.91447
	0.416	-10.9382			0.0832	-107.33								0.0832	-308.921	-291.19															-0.74764
	0.4165	-13.0327			0.0833	-107.33								0.0833	-308.878	-290.58															2.91447
	0.417	-12.2239			0.0834	-107.3								0.0834	-308.864	-288.139															0.47307
	0.4175	-13.3321			0.0835	-107.33								0.0835	-308.85	-293.022															2.30412
	0.418	-12.397			0.0836	-107.33								0.0836	-308.805	-292.411															-0.13729
	0.4185	-15.9971			0.0837	-107.33								0.0837	-308.702	-289.359															1.08342
	0.419	-13.5263			0.0838	-107.3								0.0838	-308.522	-289.97															-0.13729
	0.4195	-14.1098			0.0839	-107.33								0.0839	-308.258	-288.749															2.30412
	0.42	-12.8379			0.084	-107.269								0.084	-307.918	-286.918															-0.13729
	0.4205	-14.9616			0.0841	-107.269								0.0841	-307.524	-287.528															2.91447
	0.421	-12.5947			0.0842	-107.3								0.0842	-307.107	-288.749															-0.13729
	0.4215	-15.8758			0.0843	-107.3								0.0843	-306.701	-287.528															2.30412
	0.422	-12.9087			0.0844	-107.3								0.0844	-306.342	-285.087															-0.74764
	0.4225	-14.6099			0.0845	-107.3								0.0845	-306.056	-285.087															1.69377
	0.423	-11.0959			0.0846	-107.269								0.0846	-305.861	-288.139															-0.74764
	0.4235	-15.5024			0.0847	-107.3								0.0847	-305.762	-287.528															2.30412
	0.424	-11.8419			0.0848	-107.269								0.0848	-305.748	-286.308															-0.13729
	0.4245	-16.0422			0.0849	-107.3								0.0849	-305.798	-291.801															1.69377
	0.425	-12.8416			0.085	-107.239								0.085	-305.88	-300.956															-1.35799
	0.4255	-14.5083			0.0851	-107.239								0.0851	-305.962	-311.332															5.35588
	0.426	-12.2936			0.0852	-107.239								0.0852	-306.019	-320.487															-0.74764
	0.4265	-16.8286			0.0853	-107.208								0.0853	-306.034	-323.539															1.69377
	0.427	-15.2532			0.0854	-107.178								0.0854	-306.006	-324.76															-1.35799
	0.4275	-55.4192			0.0855	-107.178								0.0855	-305.941	-325.37															1.69377
	0.428	-14.8272			0.0856	-107.178								0.0856	-305.856	-325.98															-0.74764
	0.4285	-73.1962			0.0857	-107.208								0.0857	-305.769	-324.76															1.69377
	0.429	-37.8096			0.0858	-107.208								0.0858	-305.697	-322.318															-0.74764
	0.4295	-35.0131			0.0859	-107.178								0.0859	-305.648	-321.708															1.69377
	0.43	-20.7027			0.086	-107.147								0.086	-305.623	-322.318															-1.35799
	0.4305	-19.4032			0.0861	-107.147								0.0861	-305.611	-319.877															1.69377
	0.431	-13.176			0.0862	-107.117								0.0862	-305.597	-318.046															-0.13729
	0.4315	-15.2813			0.0863	-107.147								0.0863	-305.563	-319.267															1.69377
	0.432	-13.5892			0.0864	-107.147								0.0864	-305.494	-319.267															0.47307
	0.4325	-14.2766			0.0865	-107.178								0.0865	-305.38	-315.604															2.30412
	0.433	-11.4307			0.0866	-107.178								0.0866	-305.221	-314.384															-0.74764
	0.4335	-12.885			0.0867	-107.208								0.0867	-305.024	-309.501															2.30412
	0.434	-11.8936			0.0868	-107.178								0.0868	-304.803	-309.501															-0.74764
	0.4345	-11.9607			0.0869	-107.147								0.0869	-304.57	-311.332															2.30412
	0.435	-9.52923			0.087	-107.117								0.087	-304.338	-311.942															-1.96834
	0.4355	-11.7393			0.0871	-107.147								0.0871	-304.113	-313.163															1.08342
	0.436	-10.4635			0.0872	-107.147								0.0872	-303.902	-314.384															-0.13729
	0.4365	-10.716			0.0873	-107.117								0.0873	-303.708	-313.163															1.69377
	0.437	-10.0228			0.0874	-107.117								0.0874	-303.535	-310.722															0.47307
	0.4375	-10.1245			0.0875	-107.086								0.0875	-303.386	-310.111															2.30412
	0.438	-7.19259			0.0876	-107.056								0.0876	-303.262	-306.449															-0.74764
	0.4385	-11.56			0.0877	-107.086								0.0877	-303.162	-308.891															1.08342
	0.439	-7.49786			0.0878	-107.086								0.0878	-303.078	-310.111															-0.74764
	0.4395	-10.9062			0.0879	-107.117								0.0879	-303.002	-307.67															2.30412
	0.44	-8.32073			0.088	-107.056								0.088	-302.921	-307.67															-0.74764
	0.4405	-10.3663			0.0881	-107.025								0.0881	-302.823	-307.06															2.30412
	0.441	-7.40518			0.0882	-107.025								0.0882	-302.699	-305.839															-1.96834
	0.4415	-10.3061			0.0883	-106.995								0.0883	-302.544	-306.449															3.52482
	0.442	-7.45353			0.0884	-106.964								0.0884	-302.36	-304.618															-1.35799
	0.4425	-10.9642			0.0885	-106.995								0.0885	-302.155	-302.177															0.47307
	0.443	-8.25636			0.0886	-106.964								0.0886	-301.941	-299.735															-0.74764
	0.4435	-11.0058			0.0887	-106.995								0.0887	-301.734	-299.735															1.69377
	0.444	-8.28264			0.0888	-106.995								0.0888	-301.552	-302.787															-1.35799
	0.4445	-8.99359			0.0889	-106.995								0.0889	-301.411	-302.177															1.69377
	0.445	-7.37458			0.089	-106.995								0.089	-301.324	-301.566															-0.74764
	0.4455	-9.18402			0.0891	-106.934								0.0891	-301.3	-299.735															1.69377
	0.446	-8.05375			0.0892	-106.964								0.0892	-301.344	-296.073															-0.74764
	0.4465	-8.95385			0.0893	-106.995								0.0893	-301.456	-293.632															1.69377
	0.447	-7.3615			0.0894	-106.964								0.0894	-301.63	-292.411															-0.13729
	0.4475	-9.86094			0.0895	-106.995								0.0895	-301.855	-293.632															2.30412
	0.448	-8.37662			0.0896	-106.903								0.0896	-302.12	-294.242															-0.13729
	0.4485	-8.9773			0.0897	-106.934								0.0897	-302.409	-293.022															2.30412
	0.449	-7.66757			0.0898	-106.934								0.0898	-302.707	-292.411															-0.74764
	0.4495	-9.61306			0.0899	-106.964								0.0899	-303	-291.19															2.30412
	0.45	-8.56377			0.09	-106.903								0.09	-303.275	-294.242															-0.13729
	0.4505	-9.12162			0.0901	-106.903								0.0901	-303.523	-292.411															2.91447
	0.451	-8.2687			0.0902	-106.873								0.0902	-303.736	-290.58															1.08342
	0.4515	-10.033			0.0903	-106.903								0.0903	-303.912	-288.749															2.30412
	0.452	-9.12083			0.0904	-106.842								0.0904	-304.052	-288.749															0.47307
	0.4525	-9.2851			0.0905	-106.873								0.0905	-304.157	-288.139															1.69377
	0.453	-7.93412			0.0906	-106.873								0.0906	-304.223	-289.359															-0.74764
	0.4535	-8.12739			0.0907	-106.842								0.0907	-304.243	-293.022															1.69377
	0.454	-7.63966			0.0908	-106.842								0.0908	-304.207	-289.97															1.08342
	0.4545	-9.03516			0.0909	-106.812								0.0909	-304.101	-286.308															2.91447
	0.455	-7.23691			0.091	-106.781								0.091	-303.914	-284.477															-0.13729
	0.4555	-10.462			0.0911	-106.75								0.0911	-303.641	-286.918															2.30412
	0.456	-8.46719			0.0912	-106.75								0.0912	-303.279	-288.139															0.47307
	0.4565	-9.81782			0.0913	-106.75								0.0913	-302.83	-289.97															2.30412
	0.457	-7.80577			0.0914	-106.75								0.0914	-302.298	-291.801															-0.74764
	0.4575	-10.8989			0.0915	-106.781								0.0915	-301.693	-289.97															1.69377
	0.458	-9.36731			0.0916	-106.75								0.0916	-301.029	-288.139															-1.96834
	0.4585	-10.7577			0.0917	-106.659								0.0917	-300.324	-282.646															4.13518
	0.459	-9.04325			0.0918	-106.659								0.0918	-299.601	-288.749															-0.13729
	0.4595	-10.2631			0.0919	-106.689								0.0919	-298.89	-287.528															1.69377
	0.46	-8.29295			0.092	-106.659								0.092	-298.22	-286.308															-0.74764
	0.4605	-10.7271			0.0921	-106.659								0.0921	-297.622	-285.697															1.69377
	0.461	-9.60354			0.0922	-106.628								0.0922	-297.12	-286.308															-0.13729
	0.4615	-10.0996			0.0923	-106.598								0.0923	-296.73	-286.308															1.69377
	0.462	-8.94199			0.0924	-106.598								0.0924	-296.458	-285.697															-0.74764
	0.4625	-10.8909			0.0925	-106.567								0.0925	-296.3	-284.477															1.69377
	0.463	-9.03486			0.0926	-106.567								0.0926	-296.242	-282.646															-0.74764
	0.4635	-9.60882			0.0927	-106.567								0.0927	-296.265	-283.866															1.69377
	0.464	-8.88596			0.0928	-106.628								0.0928	-296.343	-286.308															-0.13729
	0.4645	-10.131			0.0929	-106.537								0.0929	-296.453	-288.139															3.52482
	0.465	-7.90802			0.093	-106.567								0.093	-296.57	-287.528															-0.13729
	0.4655	-9.44323			0.0931	-106.537								0.0931	-296.676	-288.749															2.30412
	0.466	-8.15061			0.0932	-106.537								0.0932	-296.76	-288.139															-0.13729
	0.4665	-9.21822			0.0933	-106.567								0.0933	-296.812	-290.58															4.13518
	0.467	-7.84734			0.0934	-106.537								0.0934	-296.828	-289.97															-0.13729
	0.4675	-9.23144			0.0935	-106.567								0.0935	-296.805	-286.308															2.30412
	0.468	-8.19463			0.0936	-106.537								0.0936	-296.742	-285.087															-0.13729
	0.4685	-10.8233			0.0937	-106.537								0.0937	-296.638	-285.087															1.69377
	0.469	-8.32036			0.0938	-106.506								0.0938	-296.494	-286.308															-0.74764
	0.4695	-8.4195			0.0939	-106.537								0.0939	-296.306	-283.866															1.69377
	0.47	-6.32411			0.094	-106.537								0.094	-296.073	-282.035															0.47307
	0.4705	-9.21496			0.0941	-106.506								0.0941	-295.791	-280.815															1.69377
	0.471	-7.78849			0.0942	-106.506								0.0942	-295.46	-282.646															0.47307
	0.4715	-9.07463			0.0943	-106.476								0.0943	-295.085	-280.204															1.69377
	0.472	-6.96446			0.0944	-106.506								0.0944	-294.676	-275.321															-0.13729
	0.4725	-9.27987			0.0945	-106.506								0.0945	-294.252	-277.152															1.69377
	0.473	-5.83146			0.0946	-106.476								0.0946	-293.835	-282.035															-1.96834
	0.4735	-8.34006			0.0947	-106.506								0.0947	-293.448	-282.646															2.91447
	0.474	-7.26373			0.0948	-106.506								0.0948	-293.111	-281.425															-1.35799
	0.4745	-9.4343			0.0949	-106.537								0.0949	-292.838	-279.594															1.69377
	0.475	-5.47836			0.095	-106.506								0.095	-292.632	-279.594															-1.96834
	0.4755	-8.14697			0.0951	-106.476								0.0951	-292.49	-279.594															4.13518
	0.476	-7.11384			0.0952	-106.476								0.0952	-292.404	-283.256															-0.74764
	0.4765	-7.61139			0.0953	-106.506								0.0953	-292.362	-283.256															1.08342
	0.477	-6.80612			0.0954	-106.506								0.0954	-292.352	-285.087															-0.13729
	0.4775	-7.90226			0.0955	-106.476								0.0955	-292.361	-284.477															1.08342
	0.478	-7.16322			0.0956	-106.445								0.0956	-292.374	-281.425															-0.74764
	0.4785	-9.53578			0.0957	-106.476								0.0957	-292.381	-282.646															1.08342
	0.479	-6.53326			0.0958	-106.445								0.0958	-292.374	-283.256															-0.74764
	0.4795	-9.129			0.0959	-106.445								0.0959	-292.351	-285.697															1.08342
	0.48	-7.2472			0.096	-106.445								0.096	-292.313	-289.359															-1.35799
	0.4805	-7.28601			0.0961	-106.445								0.0961	-292.271	-288.749															1.69377
	0.481	-6.06984			0.0962	-106.445								0.0962	-292.238	-286.308															-0.74764
	0.4815	-8.0932			0.0963	-106.445								0.0963	-292.23	-288.749															1.69377
	0.482	-6.98674			0.0964	-106.445								0.0964	-292.259	-290.58															-0.13729
	0.4825	-10.2951			0.0965	-106.415								0.0965	-292.333	-287.528															1.69377
	0.483	-6.87198			0.0966	-106.445								0.0966	-292.451	-286.308															-0.13729
	0.4835	-9.65635			0.0967	-106.415								0.0967	-292.604	-286.308															4.13518
	0.484	-7.83781			0.0968	-106.415								0.0968	-292.782	-287.528															0.47307
	0.4845	-8.05138			0.0969	-106.445								0.0969	-292.971	-288.139															1.69377
	0.485	-7.04012			0.097	-106.445								0.097	-293.159	-288.749															-0.13729
	0.4855	-9.78703			0.0971	-106.445								0.0971	-293.334	-287.528															2.91447
	0.486	-6.90735			0.0972	-106.415								0.0972	-293.489	-283.256															-0.13729
	0.4865	-10.1456			0.0973	-106.445								0.0973	-293.616	-280.815															2.30412
	0.487	-8.38811			0.0974	-106.445								0.0974	-293.715	-282.646															0.47307
	0.4875	-9.22093			0.0975	-106.445								0.0975	-293.783	-283.866															1.69377
	0.488	-7.99873			0.0976	-106.445								0.0976	-293.823	-282.646															-0.74764
	0.4885	-10.6997			0.0977	-106.415								0.0977	-293.837	-283.256															1.08342
	0.489	-8.14874			0.0978	-106.445								0.0978	-293.832	-285.087															-0.13729
	0.4895	-10.0694			0.0979	-106.476								0.0979	-293.81	-282.646															2.30412
	0.49	-7.7787			0.098	-106.476								0.098	-293.772	-280.815															-0.74764
	0.4905	-11.2884			0.0981	-106.445								0.0981	-293.718	-278.373															2.91447
	0.491	-8.98684			0.0982	-106.476								0.0982	-293.647	-278.373															-1.35799
	0.4915	-10.5965			0.0983	-106.415								0.0983	-293.559	-278.983															3.52482
	0.492	-7.32303			0.0984	-106.445								0.0984	-293.457	-279.594															-0.74764
	0.4925	-9.56835			0.0985	-106.445								0.0985	-293.34	-278.983															1.08342
	0.493	-8.59021			0.0986	-106.445								0.0986	-293.207	-281.425															-1.35799
	0.4935	-10.6003			0.0987	-106.476								0.0987	-293.05	-283.256															2.30412
	0.494	-9.37831			0.0988	-106.445								0.0988	-292.862	-281.425															-0.13729
	0.4945	-10.1091			0.0989	-106.445								0.0989	-292.634	-284.477															1.08342
	0.495	-8.25639			0.099	-106.476								0.099	-292.357	-283.256															-1.96834
	0.4955	-10.517			0.0991	-106.415								0.0991	-292.026	-279.594															1.69377
	0.496	-8.03994			0.0992	-106.384								0.0992	-291.637	-278.373															-0.74764
	0.4965	-10.4096			0.0993	-106.384								0.0993	-291.187	-277.152															1.69377
	0.497	-9.99077			0.0994	-106.384								0.0994	-290.676	-275.932															-0.13729
	0.4975	-10.5605			0.0995	-106.354								0.0995	-290.106	-279.594															2.30412
	0.498	-8.41736			0.0996	-106.323								0.0996	-289.488	-278.983															-0.74764
	0.4985	-8.87503			0.0997	-106.354								0.0997	-288.842	-279.594															2.30412
	0.499	-8.42361			0.0998	-106.293								0.0998	-288.194	-280.204															-0.13729
	0.4995	-9.56981			0.0999	-106.323								0.0999	-287.578	-280.815															2.30412
	0.5	-8.5034			0.1	-106.354								0.1	-287.028	-274.711															-0.13729
	0.5005	-10.0251			0.1001	-106.293								0.1001	-286.569	-280.815															2.30412
	0.501	-7.2315			0.1002	-106.293								0.1002	-286.22	-283.866															0.47307
	0.5015	-9.09573			0.1003	-106.293								0.1003	-285.981	-280.204															1.69377
	0.502	-6.8655			0.1004	-106.323								0.1004	-285.843	-280.204															-0.74764
	0.5025	-9.04812			0.1005	-106.323								0.1005	-285.786	-280.815															2.30412
	0.503	-7.55865			0.1006	-106.323								0.1006	-285.786	-280.204															-0.13729
	0.5035	-9.54191			0.1007	-106.323								0.1007	-285.819	-280.204															2.30412
	0.504	-7.81597			0.1008	-106.323								0.1008	-285.869	-277.763															-0.74764
	0.5045	-8.41408			0.1009	-106.293								0.1009	-285.932	-275.932															2.91447
	0.505	-6.74999			0.101	-106.293								0.101	-286.011	-275.932															-0.13729
	0.5055	-10.9803			0.1011	-106.293								0.1011	-286.113	-275.321															2.30412
	0.506	-7.2962			0.1012	-106.232								0.1012	-286.25	-278.373															-0.13729
	0.5065	-10.7507			0.1013	-106.232								0.1013	-286.427	-278.373															1.69377
	0.507	-6.87277			0.1014	-106.232								0.1014	-286.645	-275.321															-2.57869
	0.5075	-10.4944			0.1015	-106.232								0.1015	-286.9	-275.321															1.08342
	0.508	-7.34617			0.1016	-106.201								0.1016	-287.181	-275.932															-1.96834
	0.5085	-9.03407			0.1017	-106.171								0.1017	-287.474	-272.88															2.91447
	0.509	-8.31384			0.1018	-106.171								0.1018	-287.765	-273.49															-0.74764
	0.5095	-9.28977			0.1019	-106.14								0.1019	-288.045	-277.152															1.08342
	0.51	-8.20012			0.102	-106.14								0.102	-288.305	-275.321															-1.35799
	0.5105	-11.0664			0.1021	-106.14								0.1021	-288.542	-272.88															1.69377
	0.511	-9.96143			0.1022	-106.14								0.1022	-288.753	-271.659															-1.35799
	0.5115	-9.67172			0.1023	-106.14								0.1023	-288.936	-271.659															1.69377
	0.512	-6.76728			0.1024	-106.14								0.1024	-289.091	-270.438															-0.74764
	0.5125	-9.8343			0.1025	-106.171								0.1025	-289.218	-271.659															1.69377
	0.513	-7.59308			0.1026	-106.14								0.1026	-289.315	-272.269															0.47307
	0.5135	-9.7653			0.1027	-106.14								0.1027	-289.379	-269.828															1.69377
	0.514	-7.97908			0.1028	-106.14								0.1028	-289.403	-270.438															-0.13729
	0.5145	-9.48111			0.1029	-106.079								0.1029	-289.385	-271.049															1.69377
	0.515	-6.38504			0.103	-106.14								0.103	-289.326	-269.218															-0.13729
	0.5155	-9.68323			0.1031	-106.14								0.1031	-289.231	-269.218															2.91447
	0.516	-7.22837			0.1032	-106.079								0.1032	-289.115	-268.607															-0.13729
	0.5165	-10.4276			0.1033	-106.11								0.1033	-288.997	-267.387															2.91447
	0.517	-7.39625			0.1034	-106.11								0.1034	-288.898	-267.387															-0.74764
	0.5175	-9.76567			0.1035	-106.14								0.1035	-288.84	-267.997															2.91447
	0.518	-6.47088			0.1036	-106.11								0.1036	-288.838	-267.997															0.47307
	0.5185	-9.71105			0.1037	-106.11								0.1037	-288.898	-268.607															2.30412
	0.519	-7.0402			0.1038	-106.11								0.1038	-289.013	-269.218															-0.13729
	0.5195	-9.61054			0.1039	-106.11								0.1039	-289.167	-269.828															2.91447
	0.52	-8.40152			0.104	-106.14								0.104	-289.333	-269.828															-0.13729
	0.5205	-9.6769			0.1041	-106.11								0.1041	-289.484	-270.438															2.30412
	0.521	-8.29091			0.1042	-106.14								0.1042	-289.591	-272.88															-0.13729
	0.5215	-9.58782			0.1043	-106.14								0.1043	-289.635	-270.438															1.69377
	0.522	-7.73924			0.1044	-106.14								0.1044	-289.61	-266.166															-0.13729
	0.5225	-11.0347			0.1045	-106.11								0.1045	-289.521	-268.607															2.30412
	0.523	-7.84143			0.1046	-106.079								0.1046	-289.388	-269.218															-1.35799
	0.5235	-9.58447			0.1047	-106.049								0.1047	-289.235	-267.387															2.30412
	0.524	-8.35556			0.1048	-106.018								0.1048	-289.088	-269.218															-0.13729
	0.5245	-9.54968			0.1049	-106.049								0.1049	-288.967	-267.997															1.69377
	0.525	-8.05011			0.105	-106.018								0.105	-288.88	-267.387															-3.18904
	0.5255	-9.51384			0.1051	-106.079								0.1051	-288.824	-269.218															2.30412
	0.526	-8.0492			0.1052	-106.049								0.1052	-288.79	-267.997															-0.13729
	0.5265	-10.6592			0.1053	-105.988								0.1053	-288.766	-266.776															1.08342
	0.527	-9.05341			0.1054	-105.988								0.1054	-288.741	-264.335															-1.35799
	0.5275	-11.2867			0.1055	-106.018								0.1055	-288.71	-264.945															1.69377
	0.528	-9.71859			0.1056	-105.957								0.1056	-288.673	-266.166															-1.35799
	0.5285	-11.334			0.1057	-105.988								0.1057	-288.631	-266.776															1.69377
	0.529	-10.0526			0.1058	-105.927								0.1058	-288.592	-267.997															-0.74764
	0.5295	-11.1085			0.1059	-105.957								0.1059	-288.565	-267.387															1.08342
	0.53	-8.12046			0.106	-105.896								0.106	-288.559	-266.776															-0.13729
	0.5305	-10.3243			0.1061	-105.896								0.1061	-288.584	-267.387															1.69377
	0.531	-9.35322			0.1062	-105.927								0.1062	-288.644	-267.387															-0.13729
	0.5315	-9.35133			0.1063	-105.927								0.1063	-288.735	-266.776															1.08342
	0.532	-7.4357			0.1064	-105.865								0.1064	-288.845	-266.776															-1.35799
	0.5325	-10.2929			0.1065	-105.865								0.1065	-288.956	-263.725															2.30412
	0.533	-9.43636			0.1066	-105.835								0.1066	-289.046	-262.504															-0.74764
	0.5335	-10.7869			0.1067	-105.865								0.1067	-289.091	-265.556															2.91447
	0.534	-9.99544			0.1068	-105.835								0.1068	-289.067	-268.607															-0.13729
	0.5345	-10.3895			0.1069	-105.835								0.1069	-288.954	-269.218															2.91447
	0.535	-9.31002			0.107	-105.743								0.107	-288.744	-267.997															-1.35799
	0.5355	-10.0874			0.1071	-105.774								0.1071	-288.442	-267.997															1.69377
	0.536	-8.55846			0.1072	-105.743								0.1072	-288.065	-266.166															-1.35799
	0.5365	-9.22669			0.1073	-105.774								0.1073	-287.643	-264.335															1.69377
	0.537	-7.87117			0.1074	-105.743								0.1074	-287.211	-261.894															-0.13729
	0.5375	-9.86793			0.1075	-105.743								0.1075	-286.806	-261.894															1.69377
	0.538	-7.73144			0.1076	-105.713								0.1076	-286.459	-265.556															0.47307
	0.5385	-9.52157			0.1077	-105.774								0.1077	-286.189	-264.335															2.30412
	0.539	-8.54052			0.1078	-105.713								0.1078	-285.998	-261.283															-0.13729
	0.5395	-9.97107			0.1079	-105.682								0.1079	-285.872	-261.283															1.69377
	0.54	-6.5934			0.108	-105.713								0.108	-285.785	-261.283															-0.13729
	0.5405	-8.47648			0.1081	-105.682								0.1081	-285.702	-261.283															2.30412
	0.541	-5.67396			0.1082	-105.652								0.1082	-285.592	-259.452															-0.74764
	0.5415	-7.91877			0.1083	-105.591								0.1083	-285.429	-258.231															1.69377
	0.542	-6.07214			0.1084	-105.591								0.1084	-285.195	-256.4															-0.74764
	0.5425	-8.45723			0.1085	-105.56								0.1085	-284.885	-257.011															1.08342
	0.543	-7.15715			0.1086	-105.56								0.1086	-284.509	-253.959															0.47307
	0.5435	-7.95793			0.1087	-105.56								0.1087	-284.088	-255.79															1.69377
	0.544	-5.90608			0.1088	-105.53								0.1088	-283.655	-258.231															-0.13729
	0.5445	-8.40088			0.1089	-105.438								0.1089	-283.249	-257.621															1.69377
	0.545	-6.26922			0.109	-105.469								0.109	-282.907	-258.842															-0.74764
	0.5455	-8.45226			0.1091	-105.469								0.1091	-282.662	-259.452															1.08342
	0.546	-5.54068			0.1092	-105.408								0.1092	-282.535	-260.062															-0.74764
	0.5465	-9.26588			0.1093	-105.347								0.1093	-282.531	-260.673															1.08342
	0.547	-7.41554			0.1094	-105.377								0.1094	-282.642	-259.452															-0.13729
	0.5475	-9.0162			0.1095	-105.377								0.1095	-282.848	-259.452															1.08342
	0.548	-7.03581			0.1096	-105.347								0.1096	-283.119	-260.673															-0.74764
	0.5485	-10.091			0.1097	-105.286								0.1097	-283.424	-264.945															1.69377
	0.549	-7.24587			0.1098	-105.286								0.1098	-283.731	-262.504															-0.74764
	0.5495	-9.22004			0.1099	-105.255								0.1099	-284.015	-260.062															2.30412
	0.55	-7.83469			0.11	-105.225								0.11	-284.253	-262.504															-0.74764
	0.5505	-9.07021			0.1101	-105.225								0.1101	-284.433	-264.945															1.08342
	0.551	-8.39464			0.1102	-105.194								0.1102	-284.547	-263.114															0.47307
	0.5515	-12.415			0.1103	-105.225								0.1103	-284.597	-261.894															2.91447
	0.552	-8.59792			0.1104	-105.194								0.1104	-284.59	-263.725															-1.35799
	0.5525	-11.9808			0.1105	-105.164								0.1105	-284.533	-264.335															1.69377
	0.553	-8.87754			0.1106	-105.164								0.1106	-284.437	-266.166															-0.74764
	0.5535	-9.40628			0.1107	-105.103								0.1107	-284.312	-268.607															1.69377
	0.554	-7.90348			0.1108	-105.072								0.1108	-284.172	-267.997															-0.13729
	0.5545	-10.9542			0.1109	-105.072								0.1109	-284.027	-269.218															2.30412
	0.555	-9.05236			0.111	-105.072								0.111	-283.895	-267.387															-1.35799
	0.5555	-10.0138			0.1111	-105.011								0.1111	-283.79	-265.556															1.69377
	0.556	-5.96059			0.1112	-104.98								0.1112	-283.722	-264.945															-0.74764
	0.5565	-12.1357			0.1113	-104.98								0.1113	-283.701	-264.945															2.30412
	0.557	-9.96478			0.1114	-104.98								0.1114	-283.73	-261.894															-1.96834
	0.5575	-10.6945			0.1115	-105.011								0.1115	-283.813	-264.335															2.30412
	0.558	-7.55802			0.1116	-105.011								0.1116	-283.95	-264.335															-1.35799
	0.5585	-12.0139			0.1117	-105.011								0.1117	-284.135	-265.556															1.69377
	0.559	-10.5668			0.1118	-105.011								0.1118	-284.365	-266.166															-1.96834
	0.5595	-12.51			0.1119	-105.011								0.1119	-284.629	-264.335															0.47307
	0.56	-10.2071			0.112	-104.98								0.112	-284.922	-264.945															-1.35799
	0.5605	-10.9935			0.1121	-104.98								0.1121	-285.235	-264.945															1.69377
	0.561	-8.67269			0.1122	-104.98								0.1122	-285.563	-263.114															-0.74764
	0.5615	-13.3186			0.1123	-104.98								0.1123	-285.895	-262.504															2.30412
	0.562	-8.66066			0.1124	-104.98								0.1124	-286.219	-263.114															-1.35799
	0.5625	-13.1167			0.1125	-104.919								0.1125	-286.519	-261.894															1.08342
	0.563	-11.5722			0.1126	-104.919								0.1126	-286.78	-260.062															-0.74764
	0.5635	-11.3519			0.1127	-104.919								0.1127	-286.988	-259.452															1.08342
	0.564	-10.5109			0.1128	-104.919								0.1128	-287.137	-261.283															-0.74764
	0.5645	-12.0268			0.1129	-104.889								0.1129	-287.23	-261.894															1.69377
	0.565	-11.0167			0.113	-104.889								0.113	-287.275	-262.504															-1.96834
	0.5655	-12.0163			0.1131	-104.919								0.1131	-287.29	-260.673															2.30412
	0.566	-8.8676			0.1132	-104.858								0.1132	-287.294	-260.062															-0.74764
	0.5665	-11.7286			0.1133	-104.858								0.1133	-287.303	-261.894															3.52482
	0.567	-9.37825			0.1134	-104.858								0.1134	-287.334	-265.556															-1.35799
	0.5675	-9.95817			0.1135	-104.858								0.1135	-287.397	-263.725															1.08342
	0.568	-8.63976			0.1136	-104.858								0.1136	-287.496	-261.283															-0.74764
	0.5685	-10.2581			0.1137	-104.858								0.1137	-287.631	-264.945															2.91447
	0.569	-8.18105			0.1138	-104.828								0.1138	-287.795	-271.049															-0.74764
	0.5695	-10.4904			0.1139	-104.858								0.1139	-287.981	-272.269															1.08342
	0.57	-8.96104			0.114	-104.828								0.114	-288.178	-267.997															-0.13729
	0.5705	-9.75589			0.1141	-104.828								0.1141	-288.378	-269.828															1.69377
	0.571	-9.25482			0.1142	-104.828								0.1142	-288.572	-269.828															-0.13729
	0.5715	-10.0298			0.1143	-104.889								0.1143	-288.757	-270.438															2.30412
	0.572	-8.61423			0.1144	-104.919								0.1144	-288.931	-272.88															-0.74764
	0.5725	-11.518			0.1145	-104.858								0.1145	-289.095	-272.269															1.69377
	0.573	-10.328			0.1146	-104.828								0.1146	-289.253	-273.49															-1.96834
	0.5735	-10.7901			0.1147	-104.828								0.1147	-289.406	-274.101															1.69377
	0.574	-8.35573			0.1148	-104.858								0.1148	-289.558	-277.152															-1.96834
	0.5745	-10.4979			0.1149	-104.858								0.1149	-289.709	-277.763															2.91447
	0.575	-8.4183			0.115	-104.858								0.115	-289.861	-274.101															-0.74764
	0.5755	-9.78622			0.1151	-104.858								0.1151	-290.013	-272.88															2.91447
	0.576	-7.98196			0.1152	-104.828								0.1152	-290.165	-272.88															-0.74764
	0.5765	-9.25268			0.1153	-104.858								0.1153	-290.313	-274.101															0.47307
	0.577	-7.9571			0.1154	-104.828								0.1154	-290.447	-272.88															-0.74764
	0.5775	-10.6247			0.1155	-104.828								0.1155	-290.547	-274.101															1.69377
	0.578	-9.42056			0.1156	-104.828								0.1156	-290.584	-274.711															-0.74764
	0.5785	-9.69603			0.1157	-104.828								0.1157	-290.522	-272.269															1.69377
	0.579	-8.61511			0.1158	-104.858								0.1158	-290.33	-272.88															-0.74764
	0.5795	-12.1403			0.1159	-104.858								0.1159	-289.987	-275.321															1.08342
	0.58	-9.92772			0.116	-104.858								0.116	-289.485	-274.711															-0.13729
	0.5805	-12.4386			0.1161	-104.858								0.1161	-288.838	-274.101															1.08342
	0.581	-9.01275			0.1162	-104.797								0.1162	-288.078	-272.88															-0.74764
	0.5815	-11.0063			0.1163	-104.797								0.1163	-287.25	-273.49															1.08342
	0.582	-8.79121			0.1164	-104.767								0.1164	-286.411	-275.321															-1.35799
	0.5825	-10.36			0.1165	-104.797								0.1165	-285.613	-274.101															1.69377
	0.583	-9.10853			0.1166	-104.797								0.1166	-284.901	-276.542															-0.74764
	0.5835	-10.4588			0.1167	-104.858								0.1167	-284.303	-272.88															3.52482
	0.584	-8.91799			0.1168	-104.828								0.1168	-283.837	-276.542															-0.13729
	0.5845	-10.4856			0.1169	-104.828								0.1169	-283.505	-275.321															1.69377
	0.585	-9.16469			0.117	-104.797								0.117	-283.299	-271.659															-2.57869
	0.5855	-10.3201			0.1171	-104.767								0.1171	-283.202	-271.049															1.08342
	0.586	-8.34162			0.1172	-104.736								0.1172	-283.192	-272.88															-0.13729
	0.5865	-10.102			0.1173	-104.767								0.1173	-283.24	-274.101															2.30412
	0.587	-8.20554			0.1174	-104.767								0.1174	-283.322	-274.101															-0.13729
	0.5875	-10.2824			0.1175	-104.767								0.1175	-283.416	-271.659															1.69377
	0.588	-9.92737			0.1176	-104.797								0.1176	-283.51	-271.659															-0.74764
	0.5885	-11.2549			0.1177	-104.828								0.1177	-283.603	-274.711															1.08342
	0.589	-9.50105			0.1178	-104.797								0.1178	-283.698	-275.932															-0.74764
	0.5895	-10.8975			0.1179	-104.736								0.1179	-283.803	-274.711															1.08342
	0.59	-9.57195			0.118	-104.797								0.118	-283.924	-274.711															-3.18904
	0.5905	-12.0715			0.1181	-104.767								0.1181	-284.066	-272.269															1.08342
	0.591	-8.9587			0.1182	-104.797								0.1182	-284.227	-270.438															-2.57869
	0.5915	-12.3471			0.1183	-104.767								0.1183	-284.398	-269.218															3.52482
	0.592	-10.9015			0.1184	-104.767								0.1184	-284.57	-268.607															-1.35799
	0.5925	-11.0366			0.1185	-104.767								0.1185	-284.73	-269.218															1.08342
	0.593	-8.81167			0.1186	-104.767								0.1186	-284.867	-271.659															-1.35799
	0.5935	-12.1799			0.1187	-104.736								0.1187	-284.973	-271.659															1.08342
	0.594	-10.009			0.1188	-104.767								0.1188	-285.047	-271.049															-0.13729
	0.5945	-11.4493			0.1189	-104.767								0.1189	-285.093	-269.218															1.69377
	0.595	-9.92726			0.119	-104.828								0.119	-285.119	-267.387															-1.96834
	0.5955	-12.0692			0.1191	-104.797								0.1191	-285.132	-266.166															1.08342
	0.596	-9.81555			0.1192	-104.797								0.1192	-285.14	-265.556															-0.13729
	0.5965	-13.2011			0.1193	-104.797								0.1193	-285.152	-265.556															1.69377
	0.597	-10.5313			0.1194	-104.767								0.1194	-285.174	-267.997															-0.74764
	0.5975	-12.3901			0.1195	-104.767								0.1195	-285.216	-267.387															1.08342
	0.598	-9.87029			0.1196	-104.767								0.1196	-285.287	-264.335															-0.74764
	0.5985	-12.7956			0.1197	-104.767								0.1197	-285.391	-263.114															1.69377
	0.599	-10.6372			0.1198	-104.767								0.1198	-285.532	-264.945															-0.74764
	0.5995	-11.6612			0.1199	-104.767								0.1199	-285.708	-269.828															1.69377
	0.6	-10.2345			0.12	-104.767								0.12	-285.911	-270.438															-0.13729
	0.6005	-11.4363			0.1201	-104.828								0.1201	-286.129	-267.387															2.30412
	0.601	-8.81159			0.1202	-104.767								0.1202	-286.348	-266.166															-0.13729
	0.6015	-11.1168			0.1203	-104.797								0.1203	-286.556	-265.556															2.30412
	0.602	-10.0958			0.1204	-104.797								0.1204	-286.746	-266.166															0.47307
	0.6025	-12.0608			0.1205	-104.706								0.1205	-286.913	-269.828															1.69377
	0.603	-7.87377			0.1206	-104.767								0.1206	-287.057	-271.049															-0.74764
	0.6035	-12.508			0.1207	-104.736								0.1207	-287.178	-268.607															0.47307
	0.604	-7.5554			0.1208	-104.736								0.1208	-287.279	-268.607															-0.74764
	0.6045	-11.9197			0.1209	-104.675								0.1209	-287.357	-268.607															2.91447
	0.605	-10.9266			0.121	-104.706								0.121	-287.413	-269.828															-1.35799
	0.6055	-12.5915			0.1211	-104.706								0.1211	-287.444	-270.438															1.69377
	0.606	-9.9021			0.1212	-104.675								0.1212	-287.444	-269.828															-0.74764
	0.6065	-10.4381			0.1213	-104.706								0.1213	-287.412	-266.776															1.69377
	0.607	-9.39335			0.1214	-104.675								0.1214	-287.344	-265.556															-1.35799
	0.6075	-13.0896			0.1215	-104.675								0.1215	-287.244	-267.387															2.91447
	0.608	-10.6384			0.1216	-104.675								0.1216	-287.116	-267.997															-0.13729
	0.6085	-11.9366			0.1217	-104.675								0.1217	-286.97	-266.166															3.52482
	0.609	-10.8141			0.1218	-104.675								0.1218	-286.818	-262.504															-0.74764
	0.6095	-10.0521			0.1219	-104.675								0.1219	-286.67	-258.842															1.69377
	0.61	-8.35632			0.122	-104.675								0.122	-286.538	-263.725															-0.13729
	0.6105	-10.7053			0.1221	-104.645								0.1221	-286.432	-266.776															1.69377
	0.611	-9.07215			0.1222	-104.584								0.1222	-286.356	-265.556															-1.35799
	0.6115	-10.9208			0.1223	-104.553								0.1223	-286.313	-263.725															1.69377
	0.612	-10.1511			0.1224	-104.584								0.1224	-286.304	-264.945															-0.74764
	0.6125	-11.0455			0.1225	-104.614								0.1225	-286.329	-263.725															1.69377
	0.613	-10.2332			0.1226	-104.584								0.1226	-286.386	-261.894															-0.74764
	0.6135	-11.4813			0.1227	-104.584								0.1227	-286.472	-260.062															1.08342
	0.614	-8.89184			0.1228	-104.553								0.1228	-286.579	-258.842															-1.35799
	0.6145	-11.6028			0.1229	-104.553								0.1229	-286.703	-257.621															1.08342
	0.615	-8.53723			0.123	-104.584								0.123	-286.842	-257.621															-0.74764
	0.6155	-12.5179			0.1231	-104.553								0.1231	-286.998	-255.18															1.08342
	0.616	-10.9306			0.1232	-104.523								0.1232	-287.185	-256.4															-0.74764
	0.6165	-12.174			0.1233	-104.523								0.1233	-287.416	-258.842															4.13518
	0.617	-11.0314			0.1234	-104.553								0.1234	-287.708	-257.011															-1.35799
	0.6175	-12.8212			0.1235	-104.584								0.1235	-288.07	-258.231															3.52482
	0.618	-11.0272			0.1236	-104.553								0.1236	-288.503	-258.231															-0.74764
	0.6185	-11.7962			0.1237	-104.553								0.1237	-288.999	-256.4															1.08342
	0.619	-9.161			0.1238	-104.553								0.1238	-289.54	-254.569															-0.13729
	0.6195	-11.7279			0.1239	-104.523								0.1239	-290.102	-250.297															1.69377
	0.62	-10.3091			0.124	-104.492								0.124	-290.655	-251.518															-0.13729
	0.6205	-11.8189			0.1241	-104.553								0.1241	-291.167	-255.79															1.08342
	0.621	-10.3344			0.1242	-104.553								0.1242	-291.607	-257.011															-1.35799
	0.6215	-12.6597			0.1243	-104.553								0.1243	-291.948	-255.79															1.69377
	0.622	-11.354			0.1244	-104.492								0.1244	-292.172	-254.569															-0.74764
	0.6225	-11.8009			0.1245	-104.492								0.1245	-292.272	-254.569															1.69377
	0.623	-10.6413			0.1246	-104.492								0.1246	-292.251	-258.231															-2.57869
	0.6235	-13.2535			0.1247	-104.462								0.1247	-292.125	-255.79															1.69377
	0.624	-11.1681			0.1248	-104.431								0.1248	-291.916	-255.79															-0.74764
	0.6245	-14.1821			0.1249	-104.462								0.1249	-291.652	-256.4															4.74553
	0.625	-12.9416			0.125	-104.401								0.125	-291.36	-252.128															-1.96834
	0.6255	-13.2705			0.1251	-104.431								0.1251	-291.062	-252.128															1.08342
	0.626	-11.8053			0.1252	-104.431								0.1252	-290.775	-257.621															-0.74764
	0.6265	-14.0947			0.1253	-104.401								0.1253	-290.506	-256.4															1.08342
	0.627	-12.642			0.1254	-104.401								0.1254	-290.257	-252.128															-1.35799
	0.6275	-12.6715			0.1255	-104.431								0.1255	-290.024	-252.128															2.30412
	0.628	-11.3186			0.1256	-104.431								0.1256	-289.803	-255.79															-0.13729
	0.6285	-13.5483			0.1257	-104.401								0.1257	-289.594	-256.4															1.69377
	0.629	-11.7013			0.1258	-104.401								0.1258	-289.399	-255.79															-1.96834
	0.6295	-12.4211			0.1259	-104.431								0.1259	-289.225	-257.621															1.69377
	0.63	-10.9779			0.126	-104.401								0.126	-289.08	-257.011															-0.13729
	0.6305	-14.2097			0.1261	-104.431								0.1261	-288.968	-255.18															1.69377
	0.631	-12.2512			0.1262	-104.401								0.1262	-288.888	-254.569															-1.35799
	0.6315	-13.7133			0.1263	-104.401								0.1263	-288.832	-256.4															1.08342
	0.632	-12.3161			0.1264	-104.401								0.1264	-288.79	-258.231															-0.74764
	0.6325	-14.6205			0.1265	-104.431								0.1265	-288.751	-258.842															1.69377
	0.633	-12.414			0.1266	-104.401								0.1266	-288.707	-257.011															-0.13729
	0.6335	-15.0361			0.1267	-104.401								0.1267	-288.656	-254.569															2.91447
	0.634	-12.4893			0.1268	-104.401								0.1268	-288.598	-253.959															0.47307
	0.6345	-13.3269			0.1269	-104.401								0.1269	-288.538	-254.569															1.69377
	0.635	-11.7617			0.127	-104.37								0.127	-288.484	-255.79															-0.74764
	0.6355	-15.28			0.1271	-104.37								0.1271	-288.442	-256.4															2.30412
	0.636	-13.516			0.1272	-104.37								0.1272	-288.418	-258.842															-0.74764
	0.6365	-14.6397			0.1273	-104.37								0.1273	-288.416	-258.231															1.08342
	0.637	-12.8753			0.1274	-104.37								0.1274	-288.438	-257.011															-0.74764
	0.6375	-14.233			0.1275	-104.34								0.1275	-288.479	-254.569															2.30412
	0.638	-12.7191			0.1276	-104.37								0.1276	-288.537	-252.738															-1.35799
	0.6385	-13.7132			0.1277	-104.34								0.1277	-288.603	-252.738															1.69377
	0.639	-12.0494			0.1278	-104.34								0.1278	-288.672	-252.738															-0.13729
	0.6395	-11.8835			0.1279	-104.34								0.1279	-288.737	-252.128															2.30412
	0.64	-9.73953			0.128	-104.34								0.128	-288.795	-250.297															-1.35799
	0.6405	-12.7172			0.1281	-104.34								0.1281	-288.841	-252.128															1.08342
	0.641	-11.4415			0.1282	-104.34								0.1282	-288.875	-251.518															-2.57869
	0.6415	-11.6913			0.1283	-104.34								0.1283	-288.896	-252.738															2.30412
	0.642	-10.9643			0.1284	-104.309								0.1284	-288.903	-254.569															-1.35799
	0.6425	-10.9081			0.1285	-104.309								0.1285	-288.898	-253.959															1.69377
	0.643	-10.4242			0.1286	-104.309								0.1286	-288.878	-251.518															-0.74764
	0.6435	-13.8149			0.1287	-104.279								0.1287	-288.841	-251.518															1.69377
	0.644	-11.0003			0.1288	-104.279								0.1288	-288.785	-255.79															-1.35799
	0.6445	-13.2037			0.1289	-104.248								0.1289	-288.712	-255.79															0.47307
	0.645	-12.6362			0.129	-104.248								0.129	-288.628	-253.959															-1.96834
	0.6455	-12.896			0.1291	-104.279								0.1291	-288.541	-253.959															0.47307
	0.646	-11.3025			0.1292	-104.279								0.1292	-288.461	-252.128															-0.74764
	0.6465	-11.3211			0.1293	-104.248								0.1293	-288.399	-253.959															1.08342
	0.647	-10.894			0.1294	-104.279								0.1294	-288.359	-255.79															-0.74764
	0.6475	-13.6089			0.1295	-104.248								0.1295	-288.343	-255.18															2.30412
	0.648	-11.1231			0.1296	-104.279								0.1296	-288.345	-258.231															-1.35799
	0.6485	-11.8413			0.1297	-104.279								0.1297	-288.352	-258.231															1.69377
	0.649	-8.42171			0.1298	-104.248								0.1298	-288.349	-253.349															-1.35799
	0.6495	-13.6817			0.1299	-104.248								0.1299	-288.316	-252.738															3.52482
	0.65	-9.0833			0.13	-104.187								0.13	-288.236	-255.79															-0.74764
	0.6505	-13.5641			0.1301	-104.248								0.1301	-288.097	-258.842															1.08342
	0.651	-9.76637			0.1302	-104.218								0.1302	-287.891	-259.452															-0.13729
	0.6515	-14.1511			0.1303	-104.187								0.1303	-287.625	-257.011															1.69377
	0.652	-11.7574			0.1304	-104.156								0.1304	-287.311	-257.621															-0.13729
	0.6525	-12.8541			0.1305	-104.156								0.1305	-286.971	-258.231															1.08342
	0.653	-11.9764			0.1306	-104.156								0.1306	-286.631	-257.621															-0.74764
	0.6535	-12.9133			0.1307	-104.156								0.1307	-286.314	-253.349															0.47307
	0.654	-12.2766			0.1308	-104.156								0.1308	-286.041	-252.738															-0.74764
	0.6545	-14.7265			0.1309	-104.126								0.1309	-285.82	-255.18															1.69377
	0.655	-12.5894			0.131	-104.065								0.131	-285.652	-253.349															-0.74764
	0.6555	-16.3577			0.1311	-104.095								0.1311	-285.527	-252.738															1.08342
	0.656	-12.8554			0.1312	-104.126								0.1312	-285.425	-254.569															-0.74764
	0.6565	-16.3866			0.1313	-104.095								0.1313	-285.326	-255.79															2.30412
	0.657	-15.0038			0.1314	-104.095								0.1314	-285.212	-257.011															-1.96834
	0.6575	-16.9317			0.1315	-104.095								0.1315	-285.073	-257.621															1.69377
	0.658	-14.9193			0.1316	-104.095								0.1316	-284.911	-255.79															-1.96834
	0.6585	-74.386			0.1317	-104.126								0.1317	-284.737	-252.128															2.30412
	0.659	-20.5197			0.1318	-104.095								0.1318	-284.568	-254.569															-0.74764
	0.6595	-47.3891			0.1319	-104.065								0.1319	-284.422	-254.569															0.47307
	0.66	-22.5065			0.132	-104.065								0.132	-284.317	-251.518															-0.13729
	0.6605	-20.4259			0.1321	-104.034								0.1321	-284.264	-253.349															2.30412
	0.661	-15.8564			0.1322	-104.065								0.1322	-284.268	-257.011															-1.96834
	0.6615	-16.3838			0.1323	-104.004								0.1323	-284.325	-257.011															1.69377
	0.662	-12.8145			0.1324	-104.034								0.1324	-284.423	-255.79															-1.35799
	0.6625	-14.4912			0.1325	-104.004								0.1325	-284.542	-255.79															1.69377
	0.663	-11.2724			0.1326	-104.095								0.1326	-284.656	-254.569															-0.74764
	0.6635	-12.2736			0.1327	-104.095								0.1327	-284.738	-254.569															2.91447
	0.664	-11.1128			0.1328	-104.065								0.1328	-284.763	-257.011															-0.74764
	0.6645	-13.6548			0.1329	-104.034								0.1329	-284.714	-258.231															1.69377
	0.665	-12.1783			0.133	-104.004								0.133	-284.585	-256.4															-0.74764
	0.6655	-13.517			0.1331	-104.004								0.1331	-284.382	-255.18															2.30412
	0.666	-12.0753			0.1332	-104.004								0.1332	-284.12	-257.011															-0.74764
	0.6665	-12.6395			0.1333	-104.004								0.1333	-283.819	-255.18															2.30412
	0.667	-10.2645			0.1334	-104.065								0.1334	-283.503	-253.959															-0.74764
	0.6675	-11.6531			0.1335	-104.034								0.1335	-283.194	-257.011															1.08342
	0.668	-9.73052			0.1336	-104.004								0.1336	-282.911	-257.621															-0.13729
	0.6685	-11.5793			0.1337	-103.943								0.1337	-282.671	-255.79															2.30412
	0.669	-9.26875			0.1338	-104.034								0.1338	-282.481	-257.011															-0.74764
	0.6695	-11.0959			0.1339	-103.973								0.1339	-282.345	-257.011															0.47307
	0.67	-10.2286			0.134	-103.973								0.134	-282.263	-254.569															0.47307
	0.6705	-10.2123			0.1341	-103.973								0.1341	-282.23	-257.621															1.69377
	0.671	-8.74043			0.1342	-103.973								0.1342	-282.24	-260.062															-1.35799
	0.6715	-9.96957			0.1343	-103.973								0.1343	-282.284	-258.842															2.30412
	0.672	-8.28323			0.1344	-104.004								0.1344	-282.353	-257.621															-0.74764
	0.6725	-9.76254			0.1345	-103.973								0.1345	-282.44	-256.4															2.30412
	0.673	-8.27822			0.1346	-103.973								0.1346	-282.537	-254.569															-1.35799
	0.6735	-9.23514			0.1347	-103.973								0.1347	-282.64	-253.349															1.69377
	0.674	-7.67528			0.1348	-103.943								0.1348	-282.743	-252.738															-1.35799
	0.6745	-9.34244			0.1349	-103.943								0.1349	-282.844	-254.569															1.69377
	0.675	-7.99178			0.135	-103.882								0.135	-282.938	-255.18															-2.57869
	0.6755	-8.43603			0.1351	-103.882								0.1351	-283.026	-253.349															1.08342
	0.676	-7.20943			0.1352	-103.912								0.1352	-283.105	-253.959															-0.74764
	0.6765	-8.9106			0.1353	-103.912								0.1353	-283.178	-256.4															0.47307
	0.677	-6.84386			0.1354	-103.851								0.1354	-283.243	-258.842															-1.35799
	0.6775	-8.82404			0.1355	-103.851								0.1355	-283.3	-258.231															2.30412
	0.678	-7.04222			0.1356	-103.882								0.1356	-283.346	-257.011															-0.74764
	0.6785	-8.22571			0.1357	-103.882								0.1357	-283.376	-257.621															1.08342
	0.679	-7.08356			0.1358	-103.882								0.1358	-283.386	-259.452															-0.74764
	0.6795	-8.21			0.1359	-103.882								0.1359	-283.374	-255.79															1.08342
	0.68	-6.30761			0.136	-103.882								0.136	-283.343	-253.959															-0.13729
	0.6805	-10.1682			0.1361	-103.882								0.1361	-283.298	-255.18															1.08342
	0.681	-8.47555			0.1362	-103.851								0.1362	-283.248	-255.79															-0.74764
	0.6815	-9.47202			0.1363	-103.821								0.1363	-283.201	-256.4															1.08342
	0.682	-7.70757			0.1364	-103.851								0.1364	-283.161	-255.79															-0.74764
	0.6825	-9.23029			0.1365	-103.851								0.1365	-283.126	-254.569															1.69377
	0.683	-6.18085			0.1366	-103.79								0.1366	-283.09	-257.011															-1.35799
	0.6835	-9.3519			0.1367	-103.821								0.1367	-283.043	-256.4															2.91447
	0.684	-7.35882			0.1368	-103.821								0.1368	-282.968	-254.569															-0.74764
	0.6845	-8.9222			0.1369	-103.79								0.1369	-282.852	-255.18															1.69377
	0.685	-7.09067			0.137	-103.821								0.137	-282.681	-257.011															-0.13729
	0.6855	-9.29733			0.1371	-103.821								0.1371	-282.445	-255.79															2.30412
	0.686	-7.07275			0.1372	-103.79								0.1372	-282.138	-257.011															-0.74764
	0.6865	-8.01666			0.1373	-103.79								0.1373	-281.763	-257.621															1.69377
	0.687	-6.96219			0.1374	-103.79								0.1374	-281.332	-253.959															-0.74764
	0.6875	-8.17035			0.1375	-103.729								0.1375	-280.863	-253.349															2.30412
	0.688	-6.57429			0.1376	-103.729								0.1376	-280.383	-255.79															-0.74764
	0.6885	-7.82			0.1377	-103.76								0.1377	-279.922	-258.231															1.69377
	0.689	-7.01327			0.1378	-103.729								0.1378	-279.513	-258.231															-0.74764
	0.6895	-8.68954			0.1379	-103.729								0.1379	-279.182	-255.79															1.08342
	0.69	-6.60456			0.138	-103.699								0.138	-278.953	-252.128															-1.96834
	0.6905	-8.49127			0.1381	-103.699								0.1381	-278.839	-251.518															2.30412
	0.691	-8.309			0.1382	-103.699								0.1382	-278.845	-253.349															-1.35799
	0.6915	-10.1596			0.1383	-103.668								0.1383	-278.969	-253.959															3.52482
	0.692	-8.2032			0.1384	-103.668								0.1384	-279.202	-255.79															-1.96834
	0.6925	-9.78423			0.1385	-103.638								0.1385	-279.533	-250.907															1.69377
	0.693	-7.89225			0.1386	-103.607								0.1386	-279.946	-247.245															-1.96834
	0.6935	-9.70163			0.1387	-103.638								0.1387	-280.422	-247.245															1.08342
	0.694	-8.04125			0.1388	-103.699								0.1388	-280.939	-247.856															-0.74764
	0.6945	-9.46969			0.1389	-103.638								0.1389	-281.471	-249.686															1.08342
	0.695	-8.22121			0.139	-103.638								0.139	-281.988	-250.297															-0.74764
	0.6955	-10.8125			0.1391	-103.607								0.1391	-282.459	-250.297															1.08342
	0.696	-7.94598			0.1392	-103.607								0.1392	-282.853	-251.518															-0.74764
	0.6965	-10.4414			0.1393	-103.577								0.1393	-283.145	-252.128															2.30412
	0.697	-7.9205			0.1394	-103.546								0.1394	-283.318	-251.518															-0.74764
	0.6975	-9.80317			0.1395	-103.546								0.1395	-283.365	-250.297															1.08342
	0.698	-7.14573			0.1396	-103.546								0.1396	-283.293	-249.076															-0.74764
	0.6985	-11.9407			0.1397	-103.516								0.1397	-283.117	-246.635															1.08342
	0.699	-8.33246			0.1398	-103.516								0.1398	-282.865	-246.024															-0.13729
[truncated: 38,601 more rows]
[truncated: 155 more columns]

## Sheet: Fig. 5
Fig. 5b left	Time	Sal (A)	Sal (N)	Coc (A)	Coc (N)		Fig. 5b right	Sal	Coc		Fig. 5c left	x	Sal	Coc		Fig. 5c right	Sal	Coc		Fig. 5d left	Sal	Sal	Sal	Coc	Coc	Coc		Fig. 5d right	Intensity	Sal	Error	Coc	Error		Treatment	0.1v 5ms	5v 5ms	9v 5ms		Fig. 5e	Sal	Coc		Fig. 5g	Session	Sucrose	Suc(error)	Cocaine	Coc(error)
[truncated: 2,031 more rows]

[truncated: 9 more sheets: Fig. 6, Supp. Fig. 1, Supp. Fig. 2, Supp. Fig. 3, Supp. Fig. 4, Supp. Fig. 5, Supp. Fig. 6, Supp. Fig. 7, Supp. Fig. 8]
